# Supplementary material for: 2-[(4-Bromo­benzyl­idene)amino]­ethanol
Source: Acta Crystallogr Sect E Struct Rep Online. 2012 Nov 28;68(Pt 12):o3477. doi: 10.1107/S1600536812048155 (PMC3589049; doi:10.1107/S1600536812048155)
Supplement: Supplementary file 1 [file e-68-o3477-sup1.cif]

##############################################################################
#                                                                            #
# This CIF contains the data in a paper accepted for publication in          #
# Acta Crystallographica Section E. It conforms to the requirements of       #
# Notes for Authors for Acta Crystallographica Section E, and has been       #
# peer reviewed under the auspices of the IUCr Commission on Journals.       #
#                                                                            #
# Full details of the Crystallographic Information File format               #
# are given in the paper "The Crystallographic Information File (CIF):       #
# a New Standard Archive File for Crystallography" by S. R. Hall, F. H.      #
# Allen and I. D. Brown [Acta Cryst. (1991), A47, 655-685].                  #
#                                                                            #
# The current version of the core CIF dictionary is obtainable from          #
# ftp://ftp.iucr.org/pub/cif_core.dic.                                       #
#                                                                            #
# Software is freely available for graphical display of the structure(s)     #
# in this CIF. For information consult the CIF software page                 #
# http://www.iucr.org/resources/cif/software.                                #
#                                                                            #
# This file may be used for bona fide research purposes within the           #
# scientific community so long as proper attribution is given to the journal # 
# article from which it was obtained.                                        #
#                                                                            #
##############################################################################
data_I
_audit_creation_method     SHELXL-97
_chemical_name_systematic
;
2-[(4-Bromobenzylidene)amino]ethanol
;
_chemical_name_common     ?
_chemical_formula_moiety     'C9 H10 Br N O'
_chemical_formula_sum     'C9 H10 Br N O'
_chemical_formula_iupac     'C9 H10 Br N O'
_chemical_formula_weight     228.09
_chemical_melting_point     ?
_symmetry_cell_setting     monoclinic
_symmetry_space_group_name_H-M     'C c'
_symmetry_space_group_name_hall     'C -2yc'
loop_
    _symmetry_equiv_pos_as_xyz
    'x, y, z'
    'x, -y, z+1/2'
    'x+1/2, y+1/2, z'
    'x+1/2, -y+1/2, z+1/2'
_cell_length_a     22.349(4)
_cell_length_b     6.0328(10)
_cell_length_c     7.3673(12)
_cell_angle_alpha     90.00
_cell_angle_beta     107.980(3)
_cell_angle_gamma     90.00
_cell_volume     944.8(3)
_cell_formula_units_Z     4
_cell_measurement_reflns_used     3713
_cell_measurement_theta_min     3.51
_cell_measurement_theta_max     25.31
_cell_measurement_temperature     173(2)
_exptl_crystal_description     plate
_exptl_crystal_colour     colourless
_exptl_crystal_size_max     0.36
_exptl_crystal_size_mid     0.15
_exptl_crystal_size_min     0.02
_exptl_crystal_density_diffrn     1.604
_exptl_crystal_density_method     'not measured'
_exptl_crystal_F_000     456
_exptl_absorpt_coefficient_mu     4.302
_exptl_absorpt_correction_type     multi-scan
_exptl_absorpt_process_details     '(<i>SADABS</i>; Sheldrick, 2008<i>a</i>)'
_exptl_absorpt_correction_T_min     0.3050
_exptl_absorpt_correction_T_max     0.9189
_exptl_special_details     ?
_diffrn_ambient_temperature     173(2)
_diffrn_radiation_type     MoK\a
_diffrn_radiation_wavelength     0.71073
_diffrn_radiation_source     'fine-focus sealed tube'
_diffrn_radiation_monochromator     graphite
_diffrn_measurement_device_type     'Bruker Kappa DUO APEXII'
_diffrn_measurement_method     '0.5\% \f scans and \w scans'
_diffrn_reflns_number     3713
_diffrn_reflns_av_R_equivalents     0.0351
_diffrn_reflns_av_sigmaI/netI     0.0514
_diffrn_reflns_theta_min     3.51
_diffrn_reflns_theta_max     25.31
_diffrn_reflns_theta_full     25.31
_diffrn_measured_fraction_theta_max     0.999
_diffrn_measured_fraction_theta_full     0.999
_diffrn_reflns_limit_h_min     -24
_diffrn_reflns_limit_h_max     26
_diffrn_reflns_limit_k_min     -7
_diffrn_reflns_limit_k_max     7
_diffrn_reflns_limit_l_min     -8
_diffrn_reflns_limit_l_max     8
_diffrn_standards_number     0
_diffrn_standards_interval_count     0
_diffrn_standards_interval_time     0
_diffrn_standards_decay_%     0
_refine_special_details
;
Refinement of <i>F</i>^2^ against ALL reflections. The weighted <i>R</i>-factor
<i>wR</i> and goodness of fit <i>S</i> are based on <i>F</i>^2^, conventional
<i>R</i>-factors <i>R</i> are based on <i>F</i>, with <i>F</i> set to zero for
negative <i>F</i>^2^. The threshold expression of <i>F</i>^2^ >
\s(<i>F</i>^2^) is used only for calculating <i>R</i>-factors(gt) <i>etc</i>.
and is not relevant to the choice of reflections for refinement.
<i>R</i>-factors based on <i>F</i>^2^ are statistically about twice as large
as those based on <i>F</i>, and <i>R</i>- factors based on ALL data will be
even larger.
;
_reflns_number_total     1651
_reflns_number_gt     1550
_reflns_threshold_expression     I>2sigma(I)
_refine_ls_structure_factor_coef     Fsqd
_refine_ls_matrix_type     full
_refine_ls_R_factor_all     0.0280
_refine_ls_R_factor_gt     0.0250
_refine_ls_wR_factor_gt     0.0580
_refine_ls_wR_factor_ref     0.0588
_refine_ls_goodness_of_fit_ref     1.004
_refine_ls_restrained_S_all     1.003
_refine_ls_number_reflns     1651
_refine_ls_number_parameters     113
_refine_ls_number_restraints     1
_refine_ls_number_constraints     37
_refine_ls_hydrogen_treatment     mixed
_refine_ls_weighting_scheme     calc
_refine_ls_weighting_details
                 'calc w=1/[\s^2^(Fo^2^)+(0.0174P)^2^] where P=(Fo^2^+2Fc^2^)/3'
_atom_sites_solution_hydrogens     difmap
_atom_sites_solution_primary     direct
_atom_sites_solution_secondary     difmap
_refine_ls_shift/su_max     0.000
_refine_ls_shift/su_mean     0.000
_refine_diff_density_max     0.712
_refine_diff_density_min     -0.449
_refine_ls_extinction_method     none
_refine_ls_extinction_coef     .
_refine_ls_abs_structure_details     'Flack (1983), 788 Friedel pairs'
_refine_ls_abs_structure_Flack     0.022(12)
loop_
    _atom_type_symbol
    _atom_type_description
    _atom_type_scat_dispersion_real
    _atom_type_scat_dispersion_imag
    _atom_type_scat_source
    'C' 'C' 0.0033 0.0016
                         'International Tables Vol C Tables 4.2.6.8 and 6.1.1.4'
    'H' 'H' 0.0000 0.0000
                         'International Tables Vol C Tables 4.2.6.8 and 6.1.1.4'
    'N' 'N' 0.0061 0.0033
                         'International Tables Vol C Tables 4.2.6.8 and 6.1.1.4'
    'O' 'O' 0.0106 0.0060
                         'International Tables Vol C Tables 4.2.6.8 and 6.1.1.4'
    'Br' 'Br' -0.2901 2.4595
                         'International Tables Vol C Tables 4.2.6.8 and 6.1.1.4'
_computing_data_collection     '<i>APEX2</i> (Bruker, 2006)'
_computing_cell_refinement     '<i>SAINT</i> (Bruker, 2006)'
_computing_data_reduction     '<i>SAINT</i> (Bruker, 2006)'
_computing_structure_solution     '<i>SHELXS97</i> (Sheldrick, 2008<i>b</i>)'
_computing_structure_refinement     '<i>SHELXL97</i> (Sheldrick, 2008<i>b</i>)'
_computing_molecular_graphics     '<i>ORTEP-3</i> (Farrugia, 2012)'
_computing_publication_material     '<i>SHELXL97</i> (Sheldrick, 2008<i>b</i>)'
loop_
    _atom_site_type_symbol
    _atom_site_label
    _atom_site_fract_x
    _atom_site_fract_y
    _atom_site_fract_z
    _atom_site_U_iso_or_equiv
    _atom_site_adp_type
    _atom_site_calc_flag
    _atom_site_refinement_flags
    _atom_site_occupancy
    _atom_site_symmetry_multiplicity
    _atom_site_disorder_assembly
    _atom_site_disorder_group
    Br Br1 0.682260(18) 0.64650(5) 0.71855(2) 0.04348(12) Uani d . 1 4 . .
    O O1 0.34787(17) 0.6979(5) 1.1065(4) 0.0461(7) Uani d D 1 4 . .
    H H1 0.359(2) 0.554(4) 1.165(7) 0.069 Uiso d D 1 4 . .
    N N1 0.37448(13) 0.7338(5) 0.7440(4) 0.0352(7) Uani d . 1 4 . .
    C C1 0.60169(15) 0.7091(5) 0.7424(4) 0.0304(7) Uani d . 1 4 . .
    C C2 0.55354(15) 0.5562(6) 0.6774(4) 0.0302(7) Uani d . 1 4 . .
    H H2 0.5610 0.4194 0.6244 0.036 Uiso calc R 1 4 . .
    C C3 0.49499(17) 0.6038(5) 0.6903(5) 0.0315(7) Uani d . 1 4 . .
    H H3 0.4620 0.4989 0.6463 0.038 Uiso calc R 1 4 . .
    C C4 0.48338(18) 0.8054(6) 0.7676(5) 0.0287(8) Uani d . 1 4 . .
    C C5 0.53236(16) 0.9557(6) 0.8318(4) 0.0315(7) Uani d . 1 4 . .
    H H5 0.5249 1.0929 0.8844 0.038 Uiso calc R 1 4 . .
    C C6 0.59188(17) 0.9099(6) 0.8208(5) 0.0347(8) Uani d . 1 4 . .
    H H6 0.6252 1.0134 0.8658 0.042 Uiso calc R 1 4 . .
    C C7 0.42189(16) 0.8625(5) 0.7886(5) 0.0310(7) Uani d . 1 4 . .
    H H7 0.4173 1.0043 0.8386 0.037 Uiso calc R 1 4 . .
    C C8 0.31685(17) 0.8097(6) 0.7782(6) 0.0387(8) Uani d . 1 4 . .
    H H8A 0.2815 0.8034 0.6578 0.046 Uiso calc R 1 4 . .
    H H8B 0.3220 0.9656 0.8224 0.046 Uiso calc R 1 4 . .
    C C9 0.30217(18) 0.6660(6) 0.9269(6) 0.0404(8) Uani d . 1 4 . .
    H H9A 0.2600 0.7043 0.9354 0.048 Uiso calc R 1 4 . .
    H H9B 0.3016 0.5083 0.8893 0.048 Uiso calc R 1 4 . .
loop_
    _atom_site_aniso_label
    _atom_site_aniso_U_11
    _atom_site_aniso_U_22
    _atom_site_aniso_U_33
    _atom_site_aniso_U_12
    _atom_site_aniso_U_13
    _atom_site_aniso_U_23
    Br1 0.03404(18) 0.0539(2) 0.04599(18) 0.0060(3) 0.01748(12) 0.0006(3)
    O1 0.067(2) 0.0296(13) 0.0442(18) -0.0032(15) 0.0204(15) -0.0002(12)
    N1 0.0358(17) 0.0331(16) 0.0399(16) 0.0043(13) 0.0164(12) 0.0035(13)
    C1 0.0268(18) 0.0386(18) 0.0265(16) 0.0057(14) 0.0093(13) 0.0052(14)
    C2 0.0363(19) 0.0256(16) 0.0297(16) 0.0036(14) 0.0114(14) 0.0000(14)
    C3 0.040(2) 0.0247(16) 0.0302(16) -0.0039(14) 0.0115(14) -0.0020(13)
    C4 0.038(2) 0.0261(16) 0.0236(17) 0.0054(16) 0.0112(15) 0.0020(13)
    C5 0.039(2) 0.0265(18) 0.0300(17) 0.0017(15) 0.0117(14) -0.0028(15)
    C6 0.037(2) 0.0335(17) 0.0329(17) -0.0057(15) 0.0094(14) -0.0030(15)
    C7 0.0360(19) 0.0284(17) 0.0301(16) 0.0067(14) 0.0125(14) 0.0021(13)
    C8 0.0314(19) 0.0397(18) 0.047(2) 0.0041(15) 0.0153(15) 0.0024(16)
    C9 0.036(2) 0.0363(18) 0.054(2) 0.0014(15) 0.0212(17) -0.0019(17)
_geom_special_details
;
All e.s.d.'s (except the e.s.d. in the dihedral angle between two l.s. planes)
are estimated using the full covariance matrix. The cell e.s.d.'s are taken
into account individually in the estimation of e.s.d.'s in distances, angles
and torsion angles; correlations between e.s.d.'s in cell parameters are only
used when they are defined by crystal symmetry. An approximate (isotropic)
treatment of cell e.s.d.'s is used for estimating e.s.d.'s involving l.s.
planes.
;
loop_
    _geom_bond_atom_site_label_1
    _geom_bond_atom_site_label_2
    _geom_bond_site_symmetry_2
    _geom_bond_distance
    _geom_bond_publ_flag
    Br1 C1 . 1.900(3) ?
    O1 C9 . 1.413(5) ?
    O1 H1 . 0.968(5) ?
    N1 C7 . 1.272(4) ?
    N1 C8 . 1.461(4) ?
    C1 C2 . 1.386(5) ?
    C1 C6 . 1.388(5) ?
    C2 C3 . 1.371(5) ?
    C2 H2 . 0.9500 ?
    C3 C4 . 1.401(5) ?
    C3 H3 . 0.9500 ?
    C4 C5 . 1.387(5) ?
    C4 C7 . 1.471(5) ?
    C5 C6 . 1.385(5) ?
    C5 H5 . 0.9500 ?
    C6 H6 . 0.9500 ?
    C7 H7 . 0.9500 ?
    C8 C9 . 1.510(5) ?
    C8 H8A . 0.9900 ?
    C8 H8B . 0.9900 ?
    C9 H9A . 0.9900 ?
    C9 H9B . 0.9900 ?
loop_
    _geom_angle_atom_site_label_1
    _geom_angle_atom_site_label_2
    _geom_angle_atom_site_label_3
    _geom_angle_site_symmetry_1
    _geom_angle_site_symmetry_3
    _geom_angle
    _geom_angle_publ_flag
    C9 O1 H1 . . 108(3) ?
    C7 N1 C8 . . 118.2(3) ?
    C2 C1 C6 . . 121.3(3) ?
    C2 C1 Br1 . . 119.5(3) ?
    C6 C1 Br1 . . 119.2(3) ?
    C3 C2 C1 . . 119.5(3) ?
    C3 C2 H2 . . 120.2 ?
    C1 C2 H2 . . 120.2 ?
    C2 C3 C4 . . 120.7(3) ?
    C2 C3 H3 . . 119.7 ?
    C4 C3 H3 . . 119.7 ?
    C5 C4 C3 . . 118.7(3) ?
    C5 C4 C7 . . 118.4(3) ?
    C3 C4 C7 . . 122.8(3) ?
    C6 C5 C4 . . 121.4(3) ?
    C6 C5 H5 . . 119.3 ?
    C4 C5 H5 . . 119.3 ?
    C5 C6 C1 . . 118.5(3) ?
    C5 C6 H6 . . 120.8 ?
    C1 C6 H6 . . 120.8 ?
    N1 C7 C4 . . 124.1(3) ?
    N1 C7 H7 . . 117.9 ?
    C4 C7 H7 . . 117.9 ?
    N1 C8 C9 . . 110.2(3) ?
    N1 C8 H8A . . 109.6 ?
    C9 C8 H8A . . 109.6 ?
    N1 C8 H8B . . 109.6 ?
    C9 C8 H8B . . 109.6 ?
    H8A C8 H8B . . 108.1 ?
    O1 C9 C8 . . 110.2(3) ?
    O1 C9 H9A . . 109.6 ?
    C8 C9 H9A . . 109.6 ?
    O1 C9 H9B . . 109.6 ?
    C8 C9 H9B . . 109.6 ?
    H9A C9 H9B . . 108.1 ?
loop_
    _geom_torsion_atom_site_label_1
    _geom_torsion_atom_site_label_2
    _geom_torsion_atom_site_label_3
    _geom_torsion_atom_site_label_4
    _geom_torsion_site_symmetry_1
    _geom_torsion_site_symmetry_2
    _geom_torsion_site_symmetry_3
    _geom_torsion_site_symmetry_4
    _geom_torsion
    _geom_torsion_publ_flag
    C6 C1 C2 C3 . . . . 0.1(5) ?
    Br1 C1 C2 C3 . . . . -178.4(2) ?
    C1 C2 C3 C4 . . . . 0.2(5) ?
    C2 C3 C4 C5 . . . . -0.3(5) ?
    C2 C3 C4 C7 . . . . -178.6(3) ?
    C3 C4 C5 C6 . . . . 0.0(5) ?
    C7 C4 C5 C6 . . . . 178.3(3) ?
    C4 C5 C6 C1 . . . . 0.4(5) ?
    C2 C1 C6 C5 . . . . -0.5(5) ?
    Br1 C1 C6 C5 . . . . 178.1(2) ?
    C8 N1 C7 C4 . . . . 178.1(3) ?
    C5 C4 C7 N1 . . . . -176.3(3) ?
    C3 C4 C7 N1 . . . . 1.9(5) ?
    C7 N1 C8 C9 . . . . -115.0(4) ?
    N1 C8 C9 O1 . . . . 67.6(4) ?
loop_
    _geom_hbond_atom_site_label_D
    _geom_hbond_atom_site_label_H
    _geom_hbond_atom_site_label_A
    _geom_hbond_site_symmetry_A
    _geom_hbond_distance_DH
    _geom_hbond_distance_HA
    _geom_hbond_distance_DA
    _geom_hbond_angle_DHA
    _geom_hbond_publ_flag
    O1 H1 N1 2_565 0.97(3) 1.83(3) 2.791(4) 172(4) yes
    C2 H2 Cg1 2_564 0.95 2.83 3.58(3) 137 yes
    C5 H5 Cg1 2_575 0.95 2.79 3.512(3) 134 yes
_iucr_refine_instructions_details
;
TITL vm05 in Cc
CELL 0.71073 22.3491 6.0328 7.3673 90.000 107.980 90.000
ZERR 4.0000 0.0036 0.0010 0.0012 0.000 0.003 0.000
LATT -7
SYMM X, -Y, 0.5+Z
SFAC C H N O BR
UNIT 36 40 4 4 4
REM MOVE 0.5 +1 0.5 -1 0.5 +1
REM EXTI
FMAP 2
GRID
PLAN 5
TEMP -100
SIZE 0.02 0.154 0.362
TWIN
OMIT  -2 0 0
OMIT  2 0 0
DFIX 0.97 0.005 O1 H1
CONF
BOND $H
L.S. 20
ACTA
WGHT    0.017400
BASF   0.02161
FVAR       0.13422
BR1   5    0.682262    0.646501    0.718553    11.00000    0.03404    0.05392 =
         0.04599    0.00055    0.01748    0.00602
O1    4    0.347869    0.697873    1.106481    11.00000    0.06668    0.02965 =
         0.04418   -0.00017    0.02041   -0.00321
H1    2    0.359215    0.554062    1.165140    11.00000   -1.50000
N1    3    0.374479    0.733764    0.743979    11.00000    0.03583    0.03312 =
         0.03994    0.00351    0.01638    0.00431
C1    1    0.601690    0.709113    0.742375    11.00000    0.02679    0.03856 =
         0.02653    0.00524    0.00931    0.00573
C2    1    0.553543    0.556180    0.677443    11.00000    0.03629    0.02563 =
         0.02969   -0.00003    0.01144    0.00357
AFIX  43
H2    2    0.561045    0.419361    0.624409    11.00000   -1.20000
AFIX   0
C3    1    0.494995    0.603764    0.690295    11.00000    0.04025    0.02465 =
         0.03019   -0.00201    0.01154   -0.00387
AFIX  43
H3    2    0.461961    0.498907    0.646331    11.00000   -1.20000
AFIX   0
C4    1    0.483383    0.805418    0.767589    11.00000    0.03772    0.02606 =
         0.02358    0.00195    0.01123    0.00539
C5    1    0.532365    0.955724    0.831818    11.00000    0.03860    0.02649 =
         0.03003   -0.00278    0.01166    0.00168
AFIX  43
H5    2    0.524940    1.092903    0.884451    11.00000   -1.20000
AFIX   0
C6    1    0.591883    0.909875    0.820777    11.00000    0.03694    0.03353 =
         0.03287   -0.00304    0.00945   -0.00574
AFIX  43
H6    2    0.625209    1.013427    0.865815    11.00000   -1.20000
AFIX   0
C7    1    0.421889    0.862461    0.788589    11.00000    0.03601    0.02842 =
         0.03009    0.00207    0.01254    0.00668
AFIX  43
H7    2    0.417275    1.004337    0.838613    11.00000   -1.20000
AFIX   0
C8    1    0.316848    0.809728    0.778213    11.00000    0.03140    0.03966 =
         0.04722    0.00237    0.01531    0.00410
AFIX  23
H8A   2    0.281490    0.803372    0.657801    11.00000   -1.20000
H8B   2    0.322000    0.965563    0.822442    11.00000   -1.20000
AFIX   0
C9    1    0.302168    0.666028    0.926883    11.00000    0.03559    0.03634 =
         0.05421   -0.00194    0.02122    0.00145
AFIX  23
H9A   2    0.260038    0.704288    0.935376    11.00000   -1.20000
H9B   2    0.301596    0.508300    0.889295    11.00000   -1.20000
HKLF 4
REM  vm05 in Cc
REM R1 =  0.0250 for   1550 Fo > 4sig(Fo)  and  0.0280 for all   1651 data
REM    113 parameters refined using      3 restraints
END
WGHT      0.0174      0.0000
REM Highest difference peak  0.712,  deepest hole -0.449,  1-sigma level  0.059
Q1    1   0.6385  0.6537  0.7098  11.00000  0.05    0.71
Q2    1   0.7281  0.6496  0.7424  11.00000  0.05    0.68
Q3    1   0.4613  0.8277  0.7942  11.00000  0.05    0.23
Q4    1   0.2806  1.1624  0.7802  11.00000  0.05    0.22
Q5    1   0.5884  0.6165  0.6789  11.00000  0.05    0.22
;
data_global
_journal_date_recd_electronic     2012-10-18
_journal_date_accepted     2012-11-23
_journal_name_full     'Acta Crystallographica, Section E'
_journal_year     2012
_journal_volume     68
_journal_issue     12
_journal_page_first     o3477
_journal_page_last     o3477
_journal_paper_category     QO
_journal_paper_doi     10.1107/S1600536812048155
_journal_coeditor_code     FB2276
_publ_contact_author_name     'Werner E. Van Zyl'
_publ_contact_author_address
;
School of Chemistry and Physics, University of KwaZulu-Natal,
Westville Campus, Private Bag X54001, Durban 4000, South Africa
;
_publ_contact_author_email     'vanzylw@ukzn.ac.za'
_publ_contact_author_fax     '27312603091'
_publ_contact_author_phone     '27312603188'
_publ_section_title
;
2-[(4-Bromobenzylidene)amino]ethanol
;
loop_
    _publ_author_name
    _publ_author_footnote
    _publ_author_address
    'Moodley, Vashen' .
;
School of Chemistry and Physics, University of KwaZulu-Natal, Westville Campus,
Private Bag X54001, Durban 4000, South Africa
;
    'Van Zyl, Werner E.' .
;
School of Chemistry and Physics, University of KwaZulu-Natal, Westville Campus,
Private Bag X54001, Durban 4000, South Africa
;
