# Supplementary material for: 2-[(4-Bromo­benzyl­idene)amino]­ethanol
Source: Acta Crystallogr Sect E Struct Rep Online. 2012 Nov 28;68(Pt 12):o3477. doi: 10.1107/S1600536812048155 (PMC3589049; doi:10.1107/S1600536812048155)
Supplement: Supplementary file 2 [file e-68-o3477-Isup2.hkl]

# 
# h,k,l, Fc-squared, Fo-squared, sigma(Fo-squared) and status flag 
# 
data_I
_shelx_title ' vm06 in Cc' 
_shelx_refln_list_code          4 
_shelx_F_calc_maximum      222.79 
_exptl_crystal_F_000       456.00 
_reflns_d_resolution_high  0.8313 
 
loop_ 
 _symmetry_equiv_pos_as_xyz 
 'x, y, z' 
 'x, -y, z+1/2' 
 'x+1/2, y+1/2, z' 
 'x+1/2, -y+1/2, z+1/2' 
 
_cell_length_a    22.3491 
_cell_length_b     6.0328 
_cell_length_c     7.3673 
_cell_angle_alpha  90.000 
_cell_angle_beta  107.980 
_cell_angle_gamma  90.000 
 
_shelx_F_squared_multiplier     1.000 
 
loop_ 
 _refln_index_h 
 _refln_index_k 
 _refln_index_l 
 _refln_F_squared_calc 
 _refln_F_squared_meas 
 _refln_F_squared_sigma 
 _refln_observed_status 
  -2   0  -8      278.27      275.34     38.30 o 
   0   0  -8      367.63      372.49     41.08 o 
   2   0  -8     1014.67      912.63     67.73 o 
   4   0  -8      193.13      209.84     33.31 o 
   6   0  -8      780.71      829.36     61.06 o 
   8   0  -8      786.48      739.99     55.51 o 
  10   0  -8      495.43      544.03     50.52 o 
  12   0  -8     1587.44     1496.63    100.48 o 
  14   0  -8      608.10      590.66     56.62 o 
  16   0  -8      271.94      278.12     42.19 o 
  18   0  -8      661.71      716.12     61.06 o 
  -1   1  -8       60.77       44.97     28.31 o 
   1   1  -8      103.00       75.57     20.08 o 
   3   1  -8      246.91      245.16     24.51 o 
   5   1  -8      174.56      136.26     21.19 o 
   7   1  -8      167.41      186.52     22.76 o 
   9   1  -8      264.93      273.58     39.41 o 
  11   1  -8      656.16      666.39     39.44 o 
  13   1  -8       69.06       55.56     21.49 o 
  15   1  -8      149.85      153.95     24.89 o 
  17   1  -8      398.36      357.03     32.58 o 
   0   2  -8      123.36      121.57     32.20 o 
   2   2  -8       32.30       11.10     28.31 o 
   4   2  -8        5.18       -7.28     17.86 o 
   6   2  -8       77.38       54.51     19.52 o 
   8   2  -8      130.11      134.97     22.15 o 
  10   2  -8       67.11       46.28     20.14 o 
  12   2  -8      126.03      106.70     23.00 o 
  14   2  -8        7.79      -13.00     23.04 o 
   5   3  -8      327.81      289.78     37.75 o 
   7   3  -8      285.76      259.25     36.08 o 
   9   3  -8      316.41      335.56     40.80 o 
  -7   1  -7      338.37      369.72     42.75 o 
  -5   1  -7      291.91      336.41     40.52 o 
  -3   1  -7      279.15      283.12     36.08 o 
  -1   1  -7      701.35      733.16     40.03 o 
   1   1  -7      766.51      791.16     38.86 o 
   3   1  -7      601.24      615.70     35.33 o 
   5   1  -7      193.94      215.34     21.58 o 
   7   1  -7      985.46      986.08     48.99 o 
   9   1  -7     1591.34     1535.26     66.34 o 
  11   1  -7      236.22      246.55     24.14 o 
  13   1  -7     1472.47     1465.01    117.69 o 
  15   1  -7      553.08      537.71     35.44 o 
  17   1  -7      435.05      439.52     33.15 o 
  19   1  -7      473.36      473.52     36.23 o 
  21   1  -7      454.59      371.72     32.37 o 
  -6   2  -7      223.28      246.48     38.86 o 
  -4   2  -7      849.54      886.54     64.95 o 
  -2   2  -7      359.79      358.06     40.52 o 
   0   2  -7      964.74      896.54     64.40 o 
   2   2  -7      410.65      419.23     30.42 o 
   4   2  -7      681.40      690.56     37.88 o 
   6   2  -7     1006.80     1004.10     63.28 o 
   8   2  -7      720.79      741.83     48.30 o 
  10   2  -7     1210.37     1148.84     63.01 o 
  12   2  -7     1614.47     1604.27    121.02 o 
  14   2  -7      220.11      239.82     24.89 o 
  16   2  -7      921.23      913.13     89.93 o 
  18   2  -7      614.64      605.59     38.97 o 
  20   2  -7      629.02      617.56     33.72 o 
  -5   3  -7      181.47      157.10     36.08 o 
  -3   3  -7       27.59        1.11     27.20 o 
  -1   3  -7      105.04       91.04     31.09 o 
   1   3  -7      465.53      455.76     43.30 o 
   3   3  -7      169.78      124.90     31.09 o 
   5   3  -7      131.23      103.81     27.76 o 
   7   3  -7       63.90       46.26     23.32 o 
   9   3  -7        9.21       19.02     21.65 o 
  11   3  -7      205.37      195.19     23.16 o 
  13   3  -7       65.58       50.77     20.38 o 
  15   3  -7       90.34       64.62     21.72 o 
  17   3  -7      375.05      363.27     31.51 o 
   0   4  -7      172.73      157.10     33.31 o 
   2   4  -7       38.76       64.95     29.98 o 
   4   4  -7       71.25       62.73     28.87 o 
   6   4  -7      216.53      204.84     32.75 o 
   8   4  -7       42.19       44.41     26.65 o 
  10   4  -7       88.85       64.66     20.78 o 
  12   4  -7      145.20      126.68     22.76 o 
  -8   0  -6      226.41      257.58     32.20 o 
  -6   0  -6     1724.73     1733.12    106.03 o 
  -4   0  -6     2069.94     2191.10    129.35 o 
  -2   0  -6      610.95      626.19     43.86 o 
   0   0  -6     1080.39     1051.97     76.61 o 
   2   0  -6     5207.87     5631.80    317.53 o 
   4   0  -6     1174.92     1124.14     74.39 o 
   6   0  -6     1342.88     1289.01     82.71 o 
   8   0  -6     2327.82     2286.58    134.90 o 
  10   0  -6     3774.09     3862.60    227.05 o 
  12   0  -6     1824.99     1707.58    107.70 o 
  14   0  -6     1524.88     1532.16     99.37 o 
  16   0  -6     1714.14     1730.90    109.36 o 
  18   0  -6     1988.39     1962.39    127.68 o 
  20   0  -6      747.44      750.54     60.51 o 
  22   0  -6     1202.32     1156.72     58.49 o 
  24   0  -6      745.76      747.64     46.51 o 
 -11   1  -6      149.96      146.00     33.31 o 
  -9   1  -6      149.55      174.87     32.75 o 
  -7   1  -6      213.12      248.70     33.31 o 
  -5   1  -6      340.16      370.27     37.19 o 
  -3   1  -6      558.94      545.75     32.34 o 
  -1   1  -6      765.91      782.39     36.90 o 
   1   1  -6      927.81      982.58     47.30 o 
   3   1  -6      285.22      300.67     30.81 o 
   5   1  -6      752.51      749.07     57.73 o 
   7   1  -6      822.28      825.83     39.81 o 
   9   1  -6      611.89      558.75     57.73 o 
  11   1  -6     1834.36     1862.61     82.33 o 
  13   1  -6      664.14      674.23     40.41 o 
  15   1  -6      305.38      310.57     25.43 o 
  17   1  -6      736.22      730.90     50.24 o 
  19   1  -6      541.35      558.04     36.01 o 
  21   1  -6      256.85      245.70     19.96 o 
  23   1  -6      406.62      363.90     23.67 o 
 -10   2  -6       45.96       57.73     31.64 o 
  -8   2  -6        7.60       -7.77     27.20 o 
  -6   2  -6       84.09       52.74     26.09 o 
  -4   2  -6      280.72      272.57     33.31 o 
  -2   2  -6      366.11      350.84     37.19 o 
   0   2  -6      812.78      799.91     45.80 o 
   2   2  -6       80.26       74.37     17.49 o 
   4   2  -6      109.91      108.45     17.04 o 
   6   2  -6       60.98       69.08     20.26 o 
   8   2  -6      172.35      186.75     19.40 o 
  10   2  -6      207.87      191.51     20.41 o 
  12   2  -6      361.40      335.03     25.69 o 
  14   2  -6      195.05      202.33     22.51 o 
  16   2  -6        8.52       16.42     18.89 o 
  18   2  -6      234.49      214.52     24.89 o 
  20   2  -6      137.45       90.84     18.99 o 
  22   2  -6       92.50       70.02     17.17 o 
  -9   3  -6      196.88      168.76     37.19 o 
  -7   3  -6      179.31      187.08     34.97 o 
  -5   3  -6      568.68      570.12     48.30 o 
  -3   3  -6     1006.14     1078.06     76.61 o 
  -1   3  -6      726.82      657.27     52.18 o 
   1   3  -6      931.37      878.22     62.73 o 
   3   3  -6      475.71      456.32     43.30 o 
   5   3  -6     1087.56     1091.96     50.62 o 
   7   3  -6     1007.79     1036.52     86.05 o 
   9   3  -6      833.74      811.54     42.60 o 
  11   3  -6     1516.02     1492.99    125.18 o 
  13   3  -6      587.33      556.26     39.41 o 
  15   3  -6      916.28      872.60     45.07 o 
  17   3  -6      704.93      728.72     41.18 o 
  19   3  -6      494.90      480.49     29.64 o 
  21   3  -6      508.12      539.06     53.52 o 
  -6   4  -6      338.31      285.89     41.08 o 
  -4   4  -6      136.00      116.58     33.31 o 
  -2   4  -6      288.42      298.66     38.30 o 
   0   4  -6      280.05      283.67     34.97 o 
   2   4  -6      531.17      526.26     46.08 o 
   4   4  -6      529.12      550.69     46.63 o 
   6   4  -6      852.06      722.22     54.40 o 
   8   4  -6      295.18      292.26     26.63 o 
  10   4  -6      487.66      461.20     29.74 o 
  12   4  -6      427.95      400.71     46.08 o 
  14   4  -6      562.13      510.40     27.91 o 
  16   4  -6      296.78      283.39     22.07 o 
  18   4  -6      609.23      628.48     33.24 o 
  -1   5  -6        1.59       -0.56     28.87 o 
   1   5  -6       32.15       18.87     26.65 o 
   3   5  -6       22.58       14.99     27.76 o 
   5   5  -6       21.52        9.44     23.87 o 
   7   5  -6       26.65       34.97     24.43 o 
   9   5  -6       12.23       -9.44     23.32 o 
  11   5  -6        3.44       -2.64     18.99 o 
 -15   1  -5      329.82      309.76     43.30 o 
 -13   1  -5      375.10      406.50     29.46 o 
 -11   1  -5      503.25      555.69     48.85 o 
  -9   1  -5      598.96      614.53     50.52 o 
  -7   1  -5      828.46      823.81     53.85 o 
  -5   1  -5     1292.07     1307.27     60.23 o 
  -3   1  -5     1981.66     2003.24     85.36 o 
  -1   1  -5     2580.80     2713.31    107.16 o 
   1   1  -5      607.31      614.43     47.19 o 
   3   1  -5     3783.32     4088.64    168.17 o 
   5   1  -5     1588.18     1576.08     63.79 o 
   7   1  -5     1802.04     1800.81     77.48 o 
   9   1  -5     3792.09     3631.26    375.82 o 
  11   1  -5     1181.07     1153.12     67.73 o 
  13   1  -5     2819.70     2750.81    118.96 o 
  15   1  -5     2080.59     2053.98     84.79 o 
  17   1  -5      557.62      573.81     33.13 o 
  19   1  -5     1229.25     1245.57     43.39 o 
  21   1  -5     1195.27     1227.47     42.18 o 
  23   1  -5      880.17      903.74     35.56 o 
  25   1  -5      448.66      464.25     26.84 o 
 -14   2  -5      640.30      680.59     58.84 o 
 -12   2  -5      384.97      446.88     45.52 o 
 -10   2  -5      801.48      822.15     64.95 o 
  -8   2  -5     1004.14     1025.88     73.83 o 
  -6   2  -5      947.20      959.27     66.06 o 
  -4   2  -5     1288.97     1323.99     83.27 o 
  -2   2  -5     1131.18     1176.08     56.12 o 
   0   2  -5     5704.95     6007.02    237.08 o 
   2   2  -5     2069.26     2107.33    106.86 o 
   4   2  -5      867.48      864.14     43.34 o 
   6   2  -5     3006.28     3109.72    336.13 o 
   8   2  -5     2584.77     2637.11    227.60 o 
  10   2  -5     2372.36     2271.63    214.00 o 
  12   2  -5     4343.31     4475.10    275.90 o 
  14   2  -5      724.24      666.86     46.91 o 
  16   2  -5     2059.92     1988.28     70.84 o 
  18   2  -5     1142.41     1116.86     44.02 o 
  20   2  -5     1194.18     1237.35     42.31 o 
  22   2  -5      989.58     1064.99     47.84 o 
  24   2  -5      759.47      817.27     34.55 o 
 -13   3  -5       17.40       12.77     31.64 o 
 -11   3  -5       59.92       41.08     30.53 o 
  -9   3  -5      191.00      169.31     33.31 o 
  -7   3  -5       65.40       57.73     26.65 o 
  -5   3  -5      769.57      812.71     59.40 o 
  -3   3  -5       80.61       71.06     24.43 o 
  -1   3  -5        2.16      -12.77     21.09 o 
   1   3  -5      917.27      818.82     56.62 o 
   3   3  -5      166.22      188.02     32.20 o 
   5   3  -5      471.78      510.16     29.24 o 
   7   3  -5      472.62      468.53     63.84 o 
   9   3  -5       45.17       34.47     14.93 o 
  11   3  -5      626.02      634.93     74.94 o 
  13   3  -5       66.83       55.53     16.91 o 
  15   3  -5      264.85      290.82     21.87 o 
  17   3  -5     1092.66     1107.10     65.99 o 
  19   3  -5      129.19      145.64     17.13 o 
  21   3  -5       50.88       45.70     20.59 o 
 -10   4  -5      129.00      147.66     36.64 o 
  -8   4  -5      137.18      111.58     33.31 o 
  -6   4  -5       92.65       89.38     29.98 o 
  -4   4  -5      367.19      385.82     40.52 o 
  -2   4  -5      632.55      643.95     53.85 o 
   0   4  -5      338.05      321.42     34.97 o 
   2   4  -5      193.72      203.73     28.31 o 
   4   4  -5      181.22      207.62     29.42 o 
   6   4  -5      646.69      613.93     33.98 o 
   8   4  -5      195.96      196.08     26.92 o 
  10   4  -5      175.34      171.06     19.87 o 
  12   4  -5      499.77      451.38     33.90 o 
  14   4  -5      154.29      155.97     17.04 o 
  16   4  -5      318.48      303.60     22.02 o 
  18   4  -5       75.75       62.15     20.31 o 
  20   4  -5      187.02      172.08     28.91 o 
  -5   5  -5      306.18      316.42     41.08 o 
  -3   5  -5      377.07      356.95     42.75 o 
  -1   5  -5      624.33      581.78     50.52 o 
   1   5  -5      303.99      314.20     37.19 o 
   3   5  -5      324.69      329.19     37.19 o 
   5   5  -5      896.34      832.70     58.29 o 
   7   5  -5      760.25      688.92     51.07 o 
   9   5  -5      109.21      116.74     19.81 o 
  11   5  -5      559.42      558.87     49.96 o 
  13   5  -5      824.99      948.16     75.50 o 
  15   5  -5      370.55      380.82     52.74 o 
 -14   0  -4     1244.42     1344.53     90.49 o 
 -12   0  -4     1002.45      943.75     47.08 o 
 -10   0  -4     2200.00     2331.18     96.55 o 
  -8   0  -4     1336.54     1320.27     53.77 o 
  -6   0  -4     3118.30     3059.37    116.18 o 
  -4   0  -4     6203.99     6430.63    388.04 o 
  -2   0  -4     4896.09     5090.55    282.56 o 
   0   0  -4     5244.58     5255.97    319.20 o 
   2   0  -4     5445.46     5543.53    313.09 o 
   4   0  -4     4783.23     4402.18    283.67 o 
   6   0  -4     4972.19     5001.17    286.45 o 
   8   0  -4     5260.87     5379.77    302.55 o 
  10   0  -4    13655.40    14606.03    821.59 o 
  12   0  -4     1403.68     1335.09     91.60 o 
  14   0  -4     2621.92     2534.73    158.77 o 
  16   0  -4     6253.38     6072.40    244.75 o 
  18   0  -4     2888.48     2754.32    116.39 o 
  20   0  -4      682.49      760.50     44.55 o 
  22   0  -4     2283.67     2350.91    103.04 o 
  24   0  -4     1539.39     1596.18     75.36 o 
  26   0  -4      987.33     1206.85     62.98 o 
 -17   1  -4       30.92       36.08     31.09 o 
 -15   1  -4      442.31      458.39     29.55 o 
 -13   1  -4      611.66      621.71     34.93 o 
 -11   1  -4      588.61      587.11     31.22 o 
  -9   1  -4      299.92      310.20     17.09 o 
  -7   1  -4     1557.05     1586.53     55.74 o 
  -5   1  -4     1423.70     1435.83     62.81 o 
  -3   1  -4      513.64      496.78     24.47 o 
  -1   1  -4     1520.55     1534.09     58.09 o 
   1   1  -4     7502.13     8328.10    517.66 o 
   3   1  -4     1196.67     1240.27     60.92 o 
   5   1  -4     1047.61     1005.72     42.58 o 
   7   1  -4     1695.39     1678.00     78.00 o 
   9   1  -4     1697.81     1692.04    105.75 o 
  11   1  -4     2771.24     2827.58    112.76 o 
  13   1  -4     1743.06     1705.44     76.13 o 
  15   1  -4      795.49      774.74     31.40 o 
  17   1  -4     1190.75     1180.42     40.36 o 
  19   1  -4      689.59      723.68     28.01 o 
  21   1  -4      660.72      671.80     28.41 o 
  23   1  -4      540.76      576.70     27.46 o 
  25   1  -4      361.88      398.08     24.32 o 
 -16   2  -4       58.35       56.06     26.09 o 
 -14   2  -4      121.00       99.94     17.55 o 
 -12   2  -4      111.41      109.85     16.02 o 
 -10   2  -4      324.11      309.82     26.39 o 
  -8   2  -4       58.53       62.70     16.82 o 
  -6   2  -4       65.19       71.23     15.69 o 
  -4   2  -4      179.26      203.72     16.12 o 
  -2   2  -4      781.43      796.43     68.00 o 
   0   2  -4     1211.55     1322.21     78.83 o 
   2   2  -4       98.20      117.23     14.99 o 
   4   2  -4      166.32      191.22     15.89 o 
   6   2  -4       68.05       63.99     11.93 o 
   8   2  -4      258.26      252.96     36.08 o 
  10   2  -4      689.47      616.85     47.74 o 
  12   2  -4      724.09      726.19     62.73 o 
  14   2  -4      889.60      854.55     36.00 o 
  16   2  -4      220.14      209.04     17.34 o 
  18   2  -4      589.61      618.46     34.69 o 
  20   2  -4      116.09      122.53     15.34 o 
  22   2  -4      223.15      215.55     18.47 o 
  24   2  -4       77.99       52.03     21.55 o 
 -15   3  -4      410.16      464.64     51.63 o 
 -13   3  -4      715.14      710.01     62.17 o 
 -11   3  -4     1061.01     1130.15     92.43 o 
  -9   3  -4      603.64      593.63     39.33 o 
  -7   3  -4     1085.31     1122.03     58.21 o 
  -5   3  -4     2015.95     2059.74     91.94 o 
  -3   3  -4     2341.76     2380.95    143.22 o 
  -1   3  -4     1078.27     1040.31     73.83 o 
   1   3  -4     3688.03     3798.87    240.37 o 
   3   3  -4     1857.45     1934.48    180.97 o 
   5   3  -4     2337.59     2421.25     99.34 o 
   7   3  -4     1801.21     1779.13    183.75 o 
   9   3  -4     1912.33     1855.74    176.53 o 
  11   3  -4     3392.98     3264.00    144.89 o 
  13   3  -4     2209.55     2160.62     98.41 o 
  15   3  -4      751.04      783.72     31.95 o 
  17   3  -4     1611.78     1623.33     70.35 o 
  19   3  -4     1017.66     1059.30     71.42 o 
  21   3  -4      830.32      912.23     49.95 o 
  23   3  -4      713.99      822.81     40.93 o 
 -14   4  -4      114.09       78.83     35.53 o 
 -12   4  -4      332.51      306.81     53.29 o 
 -10   4  -4      363.27      366.92     35.81 o 
  -8   4  -4      591.93      576.32     38.15 o 
  -6   4  -4      988.02     1003.03     52.44 o 
  -4   4  -4      857.08      846.66     45.23 o 
  -2   4  -4      786.17      772.74     56.62 o 
   0   4  -4      943.56      895.43     62.17 o 
   2   4  -4      978.50      934.28     63.84 o 
   4   4  -4      904.73      940.51     43.34 o 
   6   4  -4     2022.34     2017.24    189.58 o 
   8   4  -4     1359.34     1339.93    116.85 o 
  10   4  -4      762.24      751.86     50.82 o 
  12   4  -4      663.30      638.62     29.02 o 
  14   4  -4     1153.81     1152.20     50.97 o 
  16   4  -4      612.02      659.50     35.85 o 
  18   4  -4      933.63      981.22     85.77 o 
  20   4  -4      366.36      384.97     33.86 o 
  -9   5  -4       74.53       76.45     24.02 o 
  -7   5  -4       70.04       47.14     21.66 o 
  -5   5  -4       88.03       72.93     20.78 o 
  -3   5  -4        9.69      -13.88     23.32 o 
  -1   5  -4      188.32      168.76     29.42 o 
   1   5  -4        1.89       16.65     22.21 o 
   3   5  -4        7.66       -3.89     19.98 o 
   5   5  -4      170.77      182.08     25.54 o 
   7   5  -4       17.95       18.67     14.99 o 
   9   5  -4       11.57        3.77     16.93 o 
  11   5  -4        8.11      -20.54     29.42 o 
  13   5  -4       31.48       25.54     34.42 o 
  15   5  -4       36.11        5.55     37.19 o 
  17   5  -4       12.32        5.55     37.75 o 
  -4   6  -4       20.62       19.98     28.87 o 
  -2   6  -4      403.11      360.28     39.97 o 
   0   6  -4      109.06       92.71     27.76 o 
   2   6  -4      178.44      178.75     30.53 o 
   4   6  -4      268.01      267.02     31.09 o 
  10   6  -4      248.12      275.34     44.41 o 
  12   6  -4       59.44       62.17     39.97 o 
 -19   1  -3      158.14      182.64     36.64 o 
 -17   1  -3     1030.35     1030.57     47.03 o 
 -15   1  -3     1387.26     1360.35     63.53 o 
 -13   1  -3     1297.80     1254.75     55.02 o 
 -11   1  -3     1130.36     1140.26     37.13 o 
  -9   1  -3     2492.17     2423.23     67.09 o 
  -7   1  -3     3483.56     3493.79     83.18 o 
  -5   1  -3     1890.59     1777.12     44.53 o 
  -3   1  -3     4270.82     4141.61    148.65 o 
  -1   1  -3    13651.26    14449.61    559.42 o 
   1   1  -3     2378.52     2388.17    164.32 o 
   3   1  -3     7647.27     7763.11    342.52 o 
   5   1  -3     5203.63     5422.64    270.35 o 
   7   1  -3     2233.54     2018.03    195.96 o 
   9   1  -3     6658.25     6590.68    359.17 o 
  11   1  -3     5692.34     5688.80    234.67 o 
  13   1  -3     2329.47     2232.83     75.93 o 
  15   1  -3     2403.77     2216.65     66.95 o 
  17   1  -3     1550.03     1513.27     48.62 o 
  19   1  -3     2146.75     2054.57     63.33 o 
  21   1  -3      891.87      952.88     34.22 o 
  23   1  -3      951.14     1009.12     37.42 o 
  25   1  -3      717.67      803.40     39.52 o 
 -20   2  -3      327.18      365.88     44.41 o 
 -18   2  -3      671.58      655.28     39.12 o 
 -16   2  -3      666.55      648.82     34.94 o 
 -14   2  -3     1070.21     1087.45     50.97 o 
 -12   2  -3     1390.57     1324.39     50.47 o 
 -10   2  -3     3670.52     3691.50    123.77 o 
  -8   2  -3     1660.81     1652.29     78.06 o 
  -6   2  -3     3348.00     3335.04    101.45 o 
  -4   2  -3     4470.10     4521.50    129.65 o 
  -2   2  -3     2970.63     3016.89    135.89 o 
   0   2  -3     8740.13     9338.34    557.63 o 
   2   2  -3     8152.60     8530.79    657.55 o 
   4   2  -3     2952.39     3036.13    130.89 o 
   6   2  -3     7877.06     8050.27    553.47 o 
   8   2  -3     4695.32     4615.63    406.63 o 
  10   2  -3     2436.94     2419.75    119.08 o 
  12   2  -3     7015.30     6953.67    232.73 o 
  14   2  -3     3507.82     3436.78    117.63 o 
  16   2  -3     3050.63     3022.26     90.62 o 
  18   2  -3     1132.46     1161.04     40.06 o 
  20   2  -3     1668.18     1788.35     59.77 o 
  22   2  -3     1652.98     1709.87     70.12 o 
  24   2  -3      912.75      957.47     43.89 o 
 -17   3  -3      114.01       59.95     33.31 o 
 -15   3  -3      320.31      282.56     40.52 o 
 -13   3  -3       46.52       51.11     20.31 o 
 -11   3  -3       69.70       64.40     19.52 o 
  -9   3  -3      533.09      533.15     32.91 o 
  -7   3  -3      133.31      130.49     18.34 o 
  -5   3  -3     1523.49     1485.68     68.18 o 
  -3   3  -3      108.49       98.53     14.32 o 
  -1   3  -3      396.87      395.57     19.52 o 
   1   3  -3     1152.73     1231.44     87.71 o 
   3   3  -3      141.41      170.43     19.98 o 
   5   3  -3      676.81      714.01     75.78 o 
   7   3  -3     1866.39     1946.88    194.30 o 
   9   3  -3      183.82      205.37     13.99 o 
  11   3  -3     1005.05      998.86     48.98 o 
  13   3  -3       29.14       36.16     10.90 o 
  15   3  -3      379.09      367.38     17.52 o 
  17   3  -3      984.41     1034.60     56.04 o 
  19   3  -3      330.75      328.20     24.27 o 
  21   3  -3      136.70      160.46     21.59 o 
  23   3  -3       81.59       75.88     21.52 o 
 -16   4  -3       93.26       88.82     36.08 o 
 -14   4  -3      146.61      125.23     25.92 o 
 -12   4  -3      445.12      454.28     36.12 o 
 -10   4  -3      510.08      482.20     34.14 o 
  -8   4  -3       55.87       51.95     18.96 o 
  -6   4  -3       58.29       41.50     17.39 o 
  -4   4  -3     1816.13     1737.91     78.76 o 
  -2   4  -3     1375.04     1359.66     63.07 o 
   0   4  -3      234.15      233.99     20.58 o 
   2   4  -3      322.55      306.95     20.01 o 
   4   4  -3      430.18      446.94     50.24 o 
   6   4  -3     1389.60     1368.22     78.20 o 
   8   4  -3      484.57      449.56     26.41 o 
  10   4  -3      124.43      139.65     12.98 o 
  12   4  -3     1614.83     1633.52     80.85 o 
  14   4  -3      303.55      320.71     21.46 o 
  16   4  -3      227.15      237.65     25.69 o 
  18   4  -3      169.34      179.29     51.07 o 
  20   4  -3      378.24      355.45     33.57 o 
  22   4  -3      207.81      208.47     30.39 o 
 -13   5  -3      347.50      323.11     33.19 o 
 -11   5  -3      468.37      449.21     36.97 o 
  -9   5  -3      632.97      626.12     40.94 o 
  -7   5  -3      407.37      406.51     31.77 o 
  -5   5  -3     1229.84     1219.94     60.49 o 
  -3   5  -3      375.57      353.26     27.51 o 
  -1   5  -3      950.11      944.66     49.52 o 
   1   5  -3     1102.66     1076.95     71.06 o 
   3   5  -3     1128.83     1183.54     74.39 o 
   5   5  -3      964.52      967.34     96.04 o 
   7   5  -3     1182.79     1191.90    114.91 o 
   9   5  -3      564.66      592.88     55.51 o 
  11   5  -3     1225.97     1287.35     88.27 o 
  13   5  -3      651.02      716.12     64.40 o 
  15   5  -3      866.00      860.45     72.72 o 
  17   5  -3      335.42      364.17     51.63 o 
  19   5  -3      474.08      487.40     59.95 o 
  -8   6  -3      133.03      128.79     25.92 o 
  -6   6  -3      185.07      171.49     25.54 o 
  -4   6  -3       79.41       67.69     20.38 o 
  -2   6  -3      328.30      323.13     27.18 o 
   0   6  -3       80.43       47.74     23.87 o 
   2   6  -3       61.45       58.29     22.76 o 
   8   6  -3       75.13       97.15     34.42 o 
  10   6  -3      291.05      290.33     44.97 o 
  12   6  -3      137.75      192.08     43.30 o 
  14   6  -3       96.40       52.74     40.52 o 
 -14   0  -2     5058.87     4879.04    280.34 o 
 -12   0  -2     3937.96     3743.80    198.18 o 
 -10   0  -2     2471.41     2371.72    101.27 o 
  -8   0  -2     5084.07     4844.48    210.57 o 
  -6   0  -2    11073.04    10671.84    428.75 o 
  -4   0  -2     8528.97     8051.98    259.64 o 
  -2   0  -2     9142.33     8673.21    325.20 o 
   0   0  -2    47755.78    49105.72   2905.00 o 
   4   0  -2    11432.72    11074.29    666.71 o 
   6   0  -2    15292.16    15183.93    812.71 o 
   8   0  -2     3144.74     2712.92    157.66 o 
  10   0  -2    24240.67    23369.29    945.62 o 
  12   0  -2     6825.51     6104.68    251.42 o 
  14   0  -2     2376.87     2186.00     91.66 o 
  16   0  -2     5443.48     5265.38    221.78 o 
  18   0  -2     3045.65     3004.79    121.68 o 
  20   0  -2     1858.32     2014.21     88.51 o 
  22   0  -2     2524.58     2672.73    115.00 o 
  24   0  -2     1178.03     1247.50     62.73 o 
  26   0  -2      896.83     1063.07     82.16 o 
 -19   1  -2      338.27      363.61     37.19 o 
 -17   1  -2      732.69      704.46     52.18 o 
 -15   1  -2      733.08      691.69     48.85 o 
 -13   1  -2      684.13      608.27     26.82 o 
 -11   1  -2     1560.29     1462.69     51.54 o 
  -9   1  -2     1806.44     1681.80     50.97 o 
  -7   1  -2     3341.56     3228.28     88.92 o 
  -5   1  -2     3670.70     3478.08    103.96 o 
  -3   1  -2     1193.01     1113.89     31.99 o 
  -1   1  -2     2265.60     2167.67     80.37 o 
   1   1  -2    20248.80    22427.32   1004.51 o 
   3   1  -2     2803.61     2971.92    129.70 o 
   5   1  -2     1195.72     1189.76     75.22 o 
   7   1  -2     4768.86     4731.88    196.58 o 
   9   1  -2     6197.50     6033.11    195.32 o 
  11   1  -2      654.79      562.77     19.95 o 
  13   1  -2     1737.04     1584.81     48.57 o 
  15   1  -2     2948.41     2823.00     81.93 o 
  17   1  -2     2149.25     2119.30     65.08 o 
  19   1  -2      149.09      173.64     17.95 o 
  21   1  -2      702.44      731.46     29.11 o 
  23   1  -2      761.36      798.96     37.67 o 
  25   1  -2      430.02      500.58     30.32 o 
 -22   2  -2       29.65       30.69     21.21 o 
 -20   2  -2      197.46      202.07     28.87 o 
 -18   2  -2       12.11       34.42     20.54 o 
 -16   2  -2      171.73      138.69     17.55 o 
 -14   2  -2      240.43      223.38     15.93 o 
 -12   2  -2      508.12      453.05     31.65 o 
 -10   2  -2      723.35      726.02     39.38 o 
  -8   2  -2      102.17      107.91     12.02 o 
  -6   2  -2      900.54      942.36     34.55 o 
  -4   2  -2      510.01      493.90     20.56 o 
  -2   2  -2      264.35      262.38     18.87 o 
   0   2  -2     1995.81     2166.82     98.43 o 
   2   2  -2      432.47      401.91     27.20 o 
   4   2  -2     2601.11     2891.49    185.97 o 
   6   2  -2      394.15      377.25     20.54 o 
   8   2  -2      165.80      183.19     12.94 o 
  10   2  -2     1442.05     1450.33     51.64 o 
  12   2  -2     1073.36     1045.67     31.67 o 
  14   2  -2      343.75      323.75     16.00 o 
  16   2  -2      564.52      544.76     22.45 o 
  18   2  -2      262.59      286.52     21.35 o 
  20   2  -2      114.42      134.72     18.89 o 
  22   2  -2      242.85      247.47     28.42 o 
  24   2  -2       94.88      112.12     21.36 o 
 -19   3  -2      340.49      296.38     29.70 o 
 -17   3  -2      728.12      697.18     37.48 o 
 -15   3  -2     1075.73     1049.59     53.23 o 
 -13   3  -2     1314.95     1259.93     63.28 o 
 -11   3  -2     1667.87     1634.10     76.04 o 
  -9   3  -2     2653.58     2639.25    114.85 o 
  -7   3  -2     2206.64     2186.39     95.45 o 
  -5   3  -2     1941.18     1898.76     82.30 o 
  -3   3  -2     5236.60     5226.06    216.94 o 
  -1   3  -2     3871.04     3878.21    140.04 o 
   1   3  -2     7362.99     7659.27    258.54 o 
   3   3  -2     3222.56     3249.13    288.95 o 
   5   3  -2     2041.39     2012.70    202.90 o 
   7   3  -2     5706.61     5688.32    285.09 o 
   9   3  -2     4786.91     4744.17    161.21 o 
  11   3  -2     2619.56     2626.85    105.37 o 
  13   3  -2     4113.97     4193.73    135.49 o 
  15   3  -2     1548.95     1610.04     59.65 o 
  17   3  -2     1982.86     2036.69     73.37 o 
  19   3  -2      763.67      820.19     41.68 o 
  21   3  -2      781.71      851.59     62.94 o 
  23   3  -2      698.81      790.86     43.88 o 
 -18   4  -2      259.92      200.40     41.08 o 
 -16   4  -2      496.91      445.77     36.80 o 
 -14   4  -2      320.79      288.92     29.93 o 
 -12   4  -2     1296.66     1256.40     63.63 o 
 -10   4  -2      637.72      605.74     38.15 o 
  -8   4  -2     1009.09      945.39     50.13 o 
  -6   4  -2     1416.43     1374.57     62.28 o 
  -4   4  -2     2601.04     2524.46    114.03 o 
  -2   4  -2     1513.11     1490.41     66.39 o 
   0   4  -2     1457.51     1444.28     54.29 o 
   2   4  -2     2066.67     1916.47     71.58 o 
   4   4  -2     2253.70     2297.34     91.94 o 
   6   4  -2     1707.24     1657.61    114.36 o 
   8   4  -2     2400.13     2376.92    110.40 o 
  10   4  -2     1357.37     1347.81     72.17 o 
  12   4  -2     1593.88     1607.35     77.51 o 
  14   4  -2     1135.31     1151.45     67.45 o 
  16   4  -2      664.01      713.61     41.31 o 
  18   4  -2      878.99      950.27     52.55 o 
  20   4  -2      613.40      632.08     41.47 o 
  22   4  -2      559.66      628.54     44.31 o 
 -15   5  -2       37.25       29.02     24.69 o 
 -13   5  -2       97.04       74.24     24.08 o 
 -11   5  -2      226.15      210.51     26.48 o 
  -9   5  -2       18.83       13.43     18.89 o 
  -7   5  -2      146.61      112.89     20.23 o 
  -5   5  -2      216.44      207.83     21.97 o 
  -3   5  -2      133.20      108.41     17.74 o 
  -1   5  -2      222.44      228.71     20.26 o 
   1   5  -2       11.56       15.78     12.39 o 
   3   5  -2       24.45        1.62     12.63 o 
   5   5  -2      975.65      970.84     44.58 o 
   7   5  -2       88.42       87.16     28.31 o 
   9   5  -2      121.76      106.03     31.09 o 
  11   5  -2      176.64      199.29     36.64 o 
  13   5  -2       83.96       72.72     33.86 o 
  15   5  -2       14.76        7.77     34.42 o 
  17   5  -2      111.23      130.46     41.08 o 
  19   5  -2       28.93       37.75     38.86 o 
 -10   6  -2       35.85        7.62     21.86 o 
  -8   6  -2      353.51      313.32     29.85 o 
  -6   6  -2      285.88      294.63     27.18 o 
  -4   6  -2      199.38      194.21     23.59 o 
  -2   6  -2      236.13      249.22     22.91 o 
   0   6  -2      102.23      116.01     17.87 o 
   6   6  -2      107.17      129.35     33.31 o 
   8   6  -2      185.38      183.19     37.75 o 
  10   6  -2      193.34      165.43     38.30 o 
  12   6  -2      235.33      256.47     43.30 o 
  14   6  -2      436.93      472.97     54.40 o 
  -1   7  -2      267.25      222.05     39.41 o 
 -15   1  -1     1458.88     1428.00     65.38 o 
 -13   1  -1     3606.51     3408.22    143.57 o 
 -11   1  -1     5821.01     5782.41    189.69 o 
  -9   1  -1     2841.91     2693.02    101.04 o 
  -7   1  -1     3425.78     3230.34    105.93 o 
  -5   1  -1     4411.23     4326.56    173.73 o 
  -3   1  -1     8997.62     8403.08    280.54 o 
  -1   1  -1    38338.00    37370.84   1230.04 o 
   1   1  -1     7763.86     8460.83    401.64 o 
   3   1  -1     5527.75     5520.35    250.06 o 
   5   1  -1    11745.85    11446.12    377.18 o 
   7   1  -1     6986.33     6632.36    180.11 o 
   9   1  -1     3683.12     3582.26     96.24 o 
  11   1  -1     8916.08     8778.59    254.87 o 
  13   1  -1     4699.60     4502.73    127.81 o 
  15   1  -1     2435.51     2396.85     69.93 o 
  17   1  -1     1184.68     1232.16     41.30 o 
  19   1  -1     1988.73     2051.48     61.99 o 
  21   1  -1      723.16      810.12     36.50 o 
  23   1  -1     1158.20     1277.72     51.37 o 
  25   1  -1      653.27      769.95     38.13 o 
 -16   2  -1     2490.84     2594.68    165.98 o 
 -14   2  -1     2460.16     2251.05    144.89 o 
 -12   2  -1     1725.79     1660.39    108.25 o 
 -10   2  -1     6302.76     6245.03    255.98 o 
  -8   2  -1     4036.70     3845.54    157.64 o 
  -6   2  -1     8600.31     8438.72    350.98 o 
  -4   2  -1     7980.78     8065.02    334.33 o 
  -2   2  -1     6427.73     6294.36    256.14 o 
   0   2  -1     5319.39     5539.13    185.49 o 
   2   2  -1    20156.86    21187.89    878.55 o 
   4   2  -1     8586.57     8664.89    269.16 o 
   6   2  -1     6979.43     6984.46    231.19 o 
   8   2  -1     4700.45     4388.96    130.01 o 
  10   2  -1     6916.25     6894.11    227.53 o 
  12   2  -1     4445.62     4407.34    141.77 o 
  14   2  -1     3115.12     3084.59    104.63 o 
  16   2  -1     3723.09     3906.70    132.60 o 
  18   2  -1     2252.89     2295.73     83.27 o 
  20   2  -1     1331.35     1458.47     55.08 o 
  22   2  -1     1040.86     1121.80     46.88 o 
  24   2  -1      618.79      668.09     45.08 o 
 -17   3  -1       86.00       81.05     33.31 o 
 -15   3  -1      648.67      582.33     56.62 o 
 -13   3  -1      104.53       95.73     19.04 o 
 -11   3  -1      434.09      417.71     29.93 o 
  -9   3  -1     1134.25     1105.58     51.82 o 
  -7   3  -1      394.30      389.19     26.44 o 
  -5   3  -1     1061.09     1029.80     49.12 o 
  -3   3  -1      327.41      318.70     14.11 o 
  -1   3  -1     1462.17     1450.74     44.22 o 
   1   3  -1     2336.35     2492.68     77.72 o 
   3   3  -1       20.68       24.10      5.75 o 
   5   3  -1      800.20      794.57     33.15 o 
   7   3  -1     1761.36     1841.61     85.38 o 
   9   3  -1      722.77      756.85     31.37 o 
  11   3  -1      822.88      841.07     32.89 o 
  13   3  -1      196.97      210.10     17.21 o 
  15   3  -1      523.73      544.54     33.77 o 
  17   3  -1      333.51      344.68     22.23 o 
  19   3  -1      144.62      142.25     19.51 o 
  21   3  -1      336.79      351.46     25.95 o 
  23   3  -1      115.00      133.42     22.64 o 
 -20   4  -1       64.21       11.10     33.86 o 
 -18   4  -1      152.27      134.74     27.18 o 
 -16   4  -1      100.34      115.35     24.50 o 
 -14   4  -1      791.48      736.72     42.20 o 
 -12   4  -1      847.76      817.37     46.98 o 
 -10   4  -1      674.72      631.92     38.54 o 
  -8   4  -1      334.72      313.55     24.65 o 
  -6   4  -1      241.87      246.14     20.54 o 
  -4   4  -1     1797.29     1736.42     57.67 o 
  -2   4  -1     1697.02     1756.22     52.73 o 
   0   4  -1      434.14      431.85     16.53 o 
   2   4  -1     2125.67     2176.89     69.10 o 
   4   4  -1      668.48      640.35     30.14 o 
   6   4  -1      318.35      297.53     24.70 o 
   8   4  -1      516.22      511.40     42.47 o 
  10   4  -1      838.66      824.23     86.05 o 
  12   4  -1     1586.69     1526.94    134.62 o 
  14   4  -1      453.80      397.14     38.30 o 
  16   4  -1       65.25       79.34     22.21 o 
  18   4  -1      335.43      323.06     30.53 o 
  20   4  -1      466.81      443.34     36.50 o 
  22   4  -1      112.50      141.12     28.58 o 
 -17   5  -1      366.43      320.04     34.60 o 
 -15   5  -1      313.39      228.89     30.43 o 
 -13   5  -1      310.45      285.92     55.79 o 
 -11   5  -1     1593.25     1436.12    106.59 o 
  -9   5  -1      889.11      843.99     46.14 o 
  -7   5  -1      386.55      368.64     19.50 o 
  -5   5  -1     2209.44     2063.52     72.67 o 
  -3   5  -1     1673.74     1646.21     63.05 o 
  -1   5  -1     1071.86     1065.20     40.76 o 
   1   5  -1     1051.54     1075.68     33.48 o 
   3   5  -1     1763.98     1782.10     54.69 o 
   5   5  -1     2188.74     2165.56    144.89 o 
   7   5  -1     1207.65     1161.89     76.61 o 
   9   5  -1      677.34      716.67     56.62 o 
  11   5  -1     1445.70     1379.50     94.37 o 
  13   5  -1      411.33      466.31     50.52 o 
  15   5  -1     1074.40     1156.89     86.60 o 
  17   5  -1      397.20      449.66     53.29 o 
  19   5  -1      332.92      413.57     53.85 o 
 -12   6  -1      176.00      163.62     27.27 o 
 -10   6  -1      167.74      134.05     23.95 o 
  -8   6  -1      170.04      142.57     15.36 o 
  -6   6  -1      897.58      833.01     34.61 o 
  -4   6  -1       63.07       63.98     12.98 o 
  -2   6  -1      283.39      287.58     18.61 o 
   0   6  -1      401.55      385.61     26.72 o 
   2   6  -1       71.80       80.85     18.60 o 
   4   6  -1      568.71      588.99     48.85 o 
   6   6  -1     1064.29     1079.17     78.83 o 
   8   6  -1       48.84       62.73     32.20 o 
  10   6  -1      217.60      227.05     39.97 o 
  12   6  -1      176.51      242.59     42.19 o 
  14   6  -1      131.69      151.55     41.08 o 
  -5   7  -1       63.36       52.85     18.48 o 
  -3   7  -1       10.34       13.08     18.13 o 
  -1   7  -1       67.55       82.59     19.19 o 
   1   7  -1       11.57      -11.10     25.54 o 
 -14   0   0     4777.67     4630.34    286.45 o 
 -12   0   0     6710.13     6495.58    393.03 o 
 -10   0   0     9677.18     9458.31    608.42 o 
  -8   0   0     9768.03     8324.74    563.46 o 
  -6   0   0    18327.45    16748.84   1005.90 o 
   4   0   0     1622.76     1476.53     61.04 o 
   6   0   0    17876.76    16806.52    667.90 o 
   8   0   0    10518.40     9899.20    374.68 o 
  10   0   0    10319.10    10441.90    404.31 o 
  12   0   0     6619.36     6480.41    261.23 o 
  14   0   0     4694.35     4717.38    190.57 o 
  16   0   0     5604.83     5814.72    235.71 o 
  18   0   0     1103.95     1188.88     55.64 o 
  20   0   0     1737.21     1940.27     85.08 o 
  22   0   0     1516.12     1784.19    116.58 o 
  24   0   0     1025.50     1271.80     91.04 o 
 -17   1   0     1811.22     1814.72    121.57 o 
 -15   1   0     2039.54     1952.71     90.03 o 
 -13   1   0     1300.97     1247.59     59.26 o 
  -9   1   0     5041.32     4839.30    210.00 o 
  -7   1   0     3625.93     3477.27    113.45 o 
  -5   1   0     6272.66     6127.43    182.98 o 
  -3   1   0     6351.75     6267.13    211.64 o 
  -1   1   0     3832.99     4113.83    137.24 o 
   1   1   0     3857.30     4134.05    105.51 o 
   3   1   0     6194.73     6284.53    160.26 o 
   5   1   0     6763.47     6507.57    181.04 o 
   7   1   0     3385.64     3204.02     96.68 o 
   9   1   0     5244.61     4939.66    141.70 o 
  11   1   0     1457.37     1381.43     41.87 o 
  13   1   0     1365.98     1280.61     39.52 o 
  15   1   0     2296.46     2246.95     65.39 o 
  17   1   0     1730.25     1847.23     66.44 o 
  19   1   0      283.27      349.70     23.37 o 
  21   1   0      636.87      716.76     34.19 o 
  23   1   0      471.57      504.50     29.32 o 
  25   1   0      198.68      228.19     31.58 o 
 -18   2   0       51.39       64.40     32.20 o 
 -16   2   0      431.29      425.79     43.86 o 
 -14   2   0      193.09      160.43     27.76 o 
 -12   2   0      411.96      375.61     24.74 o 
 -10   2   0     1387.50     1402.12     64.03 o 
  -8   2   0      560.46      613.97     43.30 o 
  -6   2   0     1498.38     1491.44     59.68 o 
  -4   2   0     2022.72     2155.56     59.77 o 
  -2   2   0     3750.99     4291.22    115.19 o 
   0   2   0     3980.17     4594.63    131.78 o 
   2   2   0     4299.47     4747.20    149.34 o 
   4   2   0     1719.47     1822.91     57.37 o 
   6   2   0     1304.16     1328.58     41.55 o 
   8   2   0      768.30      807.02     25.19 o 
  10   2   0     1415.55     1472.21     44.87 o 
  12   2   0      396.58      369.75     16.82 o 
  14   2   0      160.91      172.38     15.78 o 
  16   2   0      403.16      386.32     23.49 o 
  18   2   0       78.05       88.20     16.87 o 
  20   2   0       51.33       58.66     17.65 o 
  22   2   0       62.14       61.71     19.03 o 
  24   2   0      121.74      145.15     22.28 o 
 -19   3   0      657.81      669.49     61.06 o 
 -17   3   0      950.63      976.47     80.49 o 
 -15   3   0     1539.01     1516.62    103.81 o 
 -13   3   0     3909.25     3742.69    222.61 o 
 -11   3   0     2019.86     1860.80    126.57 o 
  -9   3   0     3326.60     3206.11    138.25 o 
  -7   3   0     4093.95     4099.11    132.93 o 
  -5   3   0     3227.50     3210.92    114.02 o 
  -3   3   0     8113.46     8845.00    220.24 o 
  -1   3   0     4856.31     5178.65    145.85 o 
   1   3   0     4695.23     4973.15    145.78 o 
   3   3   0     7651.30     8061.28    241.85 o 
   5   3   0     3617.30     3636.28    114.81 o 
   7   3   0     3738.08     3742.40    129.02 o 
   9   3   0     3532.87     3332.20     96.17 o 
  11   3   0     2225.13     2113.43     72.50 o 
  13   3   0     3711.25     3645.08    156.34 o 
  15   3   0     1507.35     1547.89     57.60 o 
  17   3   0     1065.23     1137.23     45.25 o 
  19   3   0      574.68      634.47     32.83 o 
  21   3   0     1066.66     1158.94     57.40 o 
  23   3   0      455.71      487.00     34.84 o 
 -20   4   0      338.65      366.94     52.18 o 
 -18   4   0      580.45      554.58     61.06 o 
 -16   4   0      874.58      740.19     80.77 o 
 -14   4   0      469.46      392.48     32.12 o 
 -12   4   0     1832.26     1715.87     75.96 o 
 -10   4   0     1466.60     1319.64     66.39 o 
  -8   4   0     2518.25     2373.93    105.37 o 
  -6   4   0     1331.38     1332.79     39.38 o 
  -4   4   0     2700.85     2714.86     83.58 o 
  -2   4   0     2374.56     2433.61     70.27 o 
   0   4   0     2118.70     2235.92     66.04 o 
   2   4   0     2243.76     2323.93     82.25 o 
   4   4   0     2932.16     2989.86     83.65 o 
   6   4   0     1175.23     1173.05     45.23 o 
   8   4   0     2512.82     2474.33    102.34 o 
  10   4   0     1674.08     1633.99     68.23 o 
  12   4   0     1601.15     1546.02     98.81 o 
  14   4   0      540.73      496.82     49.41 o 
  16   4   0      851.00      792.40     90.49 o 
  18   4   0      602.47      591.62     39.89 o 
  20   4   0      371.85      414.34     63.28 o 
 -17   5   0      150.41      114.24     27.03 o 
 -15   5   0       14.54        6.77     22.45 o 
 -13   5   0      146.83      112.02     24.98 o 
 -11   5   0      246.31      216.16     24.50 o 
  -9   5   0       50.14       44.07     13.79 o 
  -7   5   0       94.43       74.68     11.79 o 
  -5   5   0      653.52      629.61     26.90 o 
  -3   5   0      238.39      260.21     13.88 o 
  -1   5   0       37.84       35.34      8.42 o 
   1   5   0       43.41       41.37     11.19 o 
   3   5   0      246.16      269.88     16.94 o 
   5   5   0      679.55      659.14     36.06 o 
   7   5   0       85.79       73.83     27.20 o 
   9   5   0       36.30       24.98     27.20 o 
  11   5   0      233.67      227.05     37.19 o 
  13   5   0      146.04      145.44     36.08 o 
  15   5   0       24.16       -0.98     20.78 o 
  17   5   0      156.32       90.08     25.04 o 
 -14   6   0      183.24      172.16     18.16 o 
 -12   6   0      130.63      117.24     15.89 o 
 -10   6   0       96.95       77.69     14.45 o 
  -8   6   0      544.20      518.78     25.88 o 
  -6   6   0      397.24      385.33     21.28 o 
  -4   6   0      336.68      333.27     19.76 o 
  -2   6   0      389.03      373.54     27.90 o 
   0   6   0      310.20      322.86     20.34 o 
   2   6   0      502.48      495.44     23.96 o 
   4   6   0      354.79      418.57     42.19 o 
   6   6   0      311.10      302.55     41.63 o 
   8   6   0      537.96      552.35     52.18 o 
  10   6   0      131.13      111.03     34.97 o 
  12   6   0      118.14      106.59     36.64 o 
  14   6   0      199.13      244.81     42.75 o 
  -5   7   0      538.62      519.85     35.06 o 
  -3   7   0      134.36      143.46     21.72 o 
  -1   7   0      220.17      224.49     26.37 o 
   1   7   0      262.18      291.44     35.53 o 
   5   7   0      550.34      570.67     53.85 o 
 -19   1   1     1764.81     1847.47    133.23 o 
 -17   1   1     1499.98     1555.48     93.82 o 
 -15   1   1     2384.31     2219.40    104.81 o 
 -13   1   1     4574.63     4319.33    192.34 o 
 -11   1   1     9580.36     9474.67    384.29 o 
  -9   1   1     3034.51     2908.61    144.65 o 
  -7   1   1     6122.16     6048.41    217.60 o 
  -5   1   1    11934.48    12108.32    404.14 o 
  -3   1   1     6670.98     6901.93    216.63 o 
  -1   1   1     9541.85    10342.89    326.28 o 
   1   1   1    35568.60    37044.01   1057.38 o 
   3   1   1     9575.19     9011.72    251.51 o 
   5   1   1     4205.26     3895.75    130.35 o 
   7   1   1     3276.53     2959.12     89.14 o 
   9   1   1     3404.95     3093.54     85.56 o 
  11   1   1     5617.36     5361.51    160.21 o 
  13   1   1     3804.71     3492.25    117.79 o 
  15   1   1     1527.13     1481.97     54.55 o 
  17   1   1     1532.60     1552.85     57.46 o 
  19   1   1     1479.11     1569.06     58.52 o 
  21   1   1      496.78      528.17     29.31 o 
  23   1   1      432.56      470.30     37.59 o 
 -20   2   1     1103.16     1210.74     94.93 o 
 -18   2   1     2724.14     2662.41    160.99 o 
 -16   2   1     3665.15     3853.16    239.26 o 
 -14   2   1     3036.26     2937.75    188.74 o 
 -12   2   1     4132.31     4107.75    146.67 o 
 -10   2   1     6998.23     6990.74    236.61 o 
  -8   2   1     5019.73     4929.38    159.93 o 
  -6   2   1     7132.15     7367.26    247.10 o 
  -4   2   1     7762.04     7917.04    282.61 o 
  -2   2   1    20971.84    22448.50    638.01 o 
   0   2   1     5220.05     5695.82    188.25 o 
   2   2   1     5996.56     6256.62    205.80 o 
   4   2   1     8130.83     8156.16    228.98 o 
   6   2   1     8903.42     8643.88    242.84 o 
   8   2   1     3791.41     3535.97    102.26 o 
  10   2   1     6275.20     6032.04    200.17 o 
  12   2   1     1811.66     1660.77     59.48 o 
  14   2   1     2373.93     2278.92     79.79 o 
  16   2   1     2611.64     2626.19     91.75 o 
  18   2   1     1414.11     1469.46     56.08 o 
  20   2   1      477.31      540.25     30.00 o 
  22   2   1      753.45      799.49     37.77 o 
 -21   3   1      322.61      281.45     46.08 o 
 -19   3   1      172.25      155.44     36.08 o 
 -17   3   1      262.87      201.51     38.30 o 
 -15   3   1      482.41      480.74     48.85 o 
 -13   3   1      329.64      320.31     36.08 o 
 -11   3   1      759.26      786.88     40.52 o 
  -9   3   1      826.53      884.15     32.51 o 
  -7   3   1     1717.78     1813.20     82.14 o 
  -5   3   1      651.62      667.10     24.00 o 
  -3   3   1        4.88        2.76      5.16 o 
  -1   3   1     2521.53     2828.67     70.63 o 
   1   3   1     1445.56     1539.32     52.13 o 
   3   3   1      197.46      204.96     10.39 o 
   5   3   1     1132.66     1133.71     40.02 o 
   7   3   1      477.50      486.36     17.65 o 
   9   3   1      986.45      997.89     37.97 o 
  11   3   1      525.98      525.50     23.92 o 
  13   3   1       73.45       65.31     13.78 o 
  15   3   1      653.55      625.04     29.66 o 
  17   3   1       81.72       71.03     20.93 o 
  19   3   1        9.83       -3.52     17.02 o 
  21   3   1      281.43      251.84     23.81 o 
 -22   4   1       86.12      117.69     43.86 o 
 -20   4   1      460.42      445.77     57.18 o 
 -18   4   1      319.48      327.53     48.30 o 
 -16   4   1       20.72        8.88     29.98 o 
 -14   4   1      626.44      523.49     49.96 o 
 -12   4   1     1527.68     1321.77     96.59 o 
 -10   4   1      753.57      710.36     41.08 o 
  -8   4   1      587.67      595.15     33.09 o 
  -6   4   1      228.35      233.10     12.71 o 
  -4   4   1      615.34      623.05     21.95 o 
  -2   4   1     2234.11     2497.26     63.06 o 
   2   4   1     1592.81     1773.33     62.17 o 
   4   4   1     1519.10     1553.26     49.51 o 
   6   4   1      405.84      394.14     38.86 o 
   8   4   1      318.34      306.46     23.00 o 
  10   4   1      711.49      699.61     36.91 o 
  12   4   1      973.82      909.65     45.41 o 
  14   4   1      627.04      553.83     37.49 o 
  16   4   1       91.48      104.60     22.96 o 
  18   4   1      194.64      163.40     26.10 o 
  20   4   1       68.83       60.56     24.30 o 
 -19   5   1      349.63      360.83     54.40 o 
 -17   5   1      357.19      331.34     32.96 o 
 -15   5   1     1064.40      942.06     78.83 o 
 -13   5   1      435.85      408.14     32.24 o 
 -11   5   1     1457.76     1264.59     92.15 o 
  -9   5   1      687.49      645.10     29.02 o 
  -7   5   1     1076.64     1054.74     41.08 o 
  -5   5   1     2417.50     2458.57     72.02 o 
  -3   5   1     1711.83     1805.52     54.71 o 
  -1   5   1      871.18      948.93     39.16 o 
   1   5   1     1085.16     1128.93     41.87 o 
   3   5   1     1882.48     1931.45     64.31 o 
   5   5   1     2108.84     2032.33    124.90 o 
   7   5   1      406.13      413.57     41.63 o 
   9   5   1      824.78      761.08     61.06 o 
  11   5   1     1653.76     1534.08     69.14 o 
  13   5   1      240.52      225.54     25.53 o 
  15   5   1      363.62      378.91     30.89 o 
  17   5   1      379.91      356.86     32.55 o 
 -14   6   1      137.91      132.37     17.97 o 
 -12   6   1      172.03      154.29     17.74 o 
 -10   6   1      210.75      188.97     17.89 o 
  -8   6   1       60.18       53.00     13.97 o 
  -6   6   1     1168.44     1158.24     55.61 o 
  -4   6   1      453.79      458.19     31.06 o 
  -2   6   1       53.00       47.15     13.56 o 
   0   6   1      391.14      380.41     22.08 o 
   2   6   1      321.79      361.52     31.64 o 
   4   6   1      118.69      125.67     17.14 o 
   6   6   1      835.82      828.25     65.51 o 
   8   6   1      204.06      225.38     36.64 o 
  10   6   1      165.96      152.11     36.08 o 
  12   6   1      115.58      119.91     37.19 o 
  -7   7   1       45.03       26.09     31.64 o 
  -5   7   1      124.62      112.83     22.05 o 
  -3   7   1       26.47       21.09     27.76 o 
  -1   7   1        7.30       -0.56     25.54 o 
   1   7   1       64.16       80.96     26.37 o 
   3   7   1        7.00        6.19     17.32 o 
 -18   0   2     2698.41     2664.07    183.19 o 
 -16   0   2     5698.42     5872.17    335.30 o 
 -14   0   2     2477.52     2167.23    137.67 o 
 -12   0   2     6992.85     6537.22    379.71 o 
 -10   0   2    24221.56    24616.15   1425.02 o 
  -8   0   2     3044.69     2739.01    167.65 o 
  -6   0   2    13608.01    13667.86    864.89 o 
  -4   0   2    11801.16    12252.06    495.18 o 
  -2   0   2     3837.71     4234.44    175.03 o 
   0   0   2    49634.35    53262.96   2525.57 o 
   2   0   2     7819.44     7894.51    272.19 o 
   4   0   2     7806.37     7549.80    406.08 o 
   6   0   2    10550.89    10306.55    418.25 o 
   8   0   2     5854.93     5372.64    205.69 o 
  10   0   2     2558.22     2422.30     99.09 o 
  12   0   2     3750.74     3327.56    155.71 o 
  14   0   2     5341.96     4965.60    206.51 o 
  16   0   2     3149.89     3117.61    186.52 o 
  18   0   2       89.99      122.68     32.75 o 
  20   0   2     1305.83     1430.57     98.26 o 
  22   0   2      997.92      971.48     77.16 o 
 -19   1   2      153.72      187.08     34.97 o 
 -17   1   2     2343.74     2311.01    142.11 o 
 -15   1   2     2790.25     2712.58    123.99 o 
 -13   1   2     1790.12     1650.27     73.77 o 
 -11   1   2      648.02      576.24     30.77 o 
  -9   1   2     5924.80     6020.55    208.18 o 
  -7   1   2     5023.71     5052.18    169.24 o 
  -5   1   2     1351.73     1378.84     46.87 o 
  -3   1   2     3230.19     3401.16    111.11 o 
  -1   1   2    19794.32    21431.01    740.52 o 
   1   1   2     1639.24     1634.47     45.82 o 
   3   1   2     1478.16     1400.29     42.18 o 
   5   1   2     4090.64     3767.85    105.42 o 
   7   1   2     3083.61     2859.31     88.20 o 
   9   1   2     1866.64     1694.28     51.15 o 
  11   1   2     1498.27     1394.07     50.61 o 
  13   1   2      727.06      644.09     27.83 o 
  15   1   2      716.29      708.63     31.44 o 
  17   1   2      765.21      737.35     33.17 o 
  19   1   2      308.37      324.34     28.17 o 
  21   1   2      259.60      287.49     39.69 o 
 -22   2   2      235.92      244.26     44.41 o 
 -20   2   2      122.23      126.57     36.64 o 
 -18   2   2      172.96      147.66     34.42 o 
 -16   2   2      681.58      662.27     53.85 o 
 -14   2   2      419.73      388.00     25.59 o 
 -12   2   2      903.26      897.54     38.13 o 
 -10   2   2     1528.20     1594.45     56.57 o 
  -8   2   2       78.70      120.14     11.10 o 
  -6   2   2      331.91      361.10     17.58 o 
  -4   2   2     2887.84     3245.07    107.95 o 
  -2   2   2      310.16      303.90     15.45 o 
   0   2   2     1951.89     2206.98     66.16 o 
   2   2   2      350.92      373.59     16.16 o 
   4   2   2      422.82      428.41     16.15 o 
   6   2   2      793.25      814.09     26.85 o 
   8   2   2      185.40      195.39     14.65 o 
  10   2   2      833.32      793.21     30.95 o 
  12   2   2      432.08      422.44     22.31 o 
  14   2   2      208.93      192.22     17.19 o 
  16   2   2      217.42      211.76     18.21 o 
  18   2   2        7.20       -2.72     16.23 o 
  20   2   2      163.17      129.91     20.22 o 
  22   2   2       47.82       36.12     25.26 o 
 -23   3   2      738.84      834.36     74.39 o 
 -21   3   2      796.22      827.14     73.83 o 
 -19   3   2      701.28      710.57     67.17 o 
 -17   3   2     1921.53     1915.20    131.57 o 
 -15   3   2     1557.85     1648.48    116.58 o 
 -13   3   2     4661.79     4708.39    257.03 o 
 -11   3   2     2189.78     2213.00    180.42 o 
  -9   3   2     4174.99     4230.67    155.83 o 
  -7   3   2     6401.40     6811.75    219.60 o 
  -5   3   2     2157.56     2123.96     83.47 o 
  -3   3   2     2855.28     2970.11     80.48 o 
  -1   3   2     7293.38     8093.59    233.70 o 
   1   3   2     4396.90     4642.19    129.86 o 
   3   3   2     4922.43     5195.77    171.46 o 
   5   3   2     1855.17     1843.98     64.20 o 
   7   3   2     2226.05     2168.97     74.43 o 
   9   3   2     2747.07     2585.80     88.20 o 
  11   3   2     1666.35     1588.50     57.04 o 
  13   3   2     1372.51     1295.09     48.34 o 
  15   3   2      937.85      889.23     38.65 o 
  17   3   2      770.96      751.95     34.25 o 
  19   3   2      336.06      298.56     23.78 o 
 -22   4   2      586.31      675.59     69.39 o 
 -20   4   2      577.70      527.37     62.73 o 
 -18   4   2      914.88      990.91     80.49 o 
 -16   4   2      637.88      585.66     60.51 o 
 -14   4   2      922.29      797.17     74.94 o 
 -12   4   2     1904.17     1938.10    172.09 o 
 -10   4   2     1239.16     1245.84     60.99 o 
  -8   4   2     2540.11     2548.38    204.29 o 
  -6   4   2     1629.17     1682.94     64.74 o 
  -4   4   2     2080.31     2176.16     59.53 o 
  -2   4   2     2188.26     2307.12     66.79 o 
   0   4   2     1504.04     1650.02     49.62 o 
   2   4   2     1378.78     1444.80     52.34 o 
   4   4   2     2803.74     2770.73    111.20 o 
   6   4   2     1235.50     1240.08     57.89 o 
   8   4   2     1083.49     1049.92     48.56 o 
  10   4   2      656.78      675.79     36.83 o 
  12   4   2     1228.25     1230.96     62.17 o 
  14   4   2      375.56      367.93     29.43 o 
  16   4   2      484.54      453.58     34.30 o 
  18   4   2      259.56      230.01     28.83 o 
 -19   5   2       33.06       29.42     37.75 o 
 -17   5   2      109.14       71.06     37.19 o 
 -15   5   2       11.63       -2.91     24.98 o 
 -13   5   2       72.74       49.16     20.53 o 
 -11   5   2      172.31      149.30     21.21 o 
  -9   5   2      146.72      147.52     14.78 o 
  -7   5   2      100.66      102.05     11.56 o 
  -5   5   2      949.12      948.68     32.16 o 
  -3   5   2       34.44       31.54     12.07 o 
  -1   5   2        8.12       14.96     11.51 o 
   1   5   2      198.28      225.60     19.87 o 
   3   5   2      142.71      141.52     24.70 o 
   5   5   2      242.39      256.47     34.42 o 
   7   5   2      141.52      148.77     31.09 o 
   9   5   2       24.09       19.95     16.40 o 
  11   5   2      214.04      241.40     24.50 o 
  13   5   2       81.90       76.07     21.58 o 
  15   5   2       49.24       27.68     23.87 o 
 -14   6   2      421.10      329.59     24.53 o 
 -12   6   2      214.09      176.68     19.16 o 
 -10   6   2      179.07      147.64     17.33 o 
  -8   6   2      212.08      206.29     23.74 o 
  -6   6   2      124.75      114.93     24.43 o 
  -4   6   2      747.98      783.99     34.58 o 
  -2   6   2      371.09      394.36     29.63 o 
   0   6   2      110.93      115.30     18.67 o 
   2   6   2      222.43      229.38     21.72 o 
   4   6   2      213.93      218.17     34.42 o 
   6   6   2      277.49      273.68     38.86 o 
   8   6   2      391.35      359.17     44.97 o 
  10   6   2       29.17       37.19     31.64 o 
  -5   7   2      711.38      701.13     62.17 o 
  -3   7   2       56.40       53.29     28.31 o 
  -1   7   2       82.90       91.88     20.67 o 
   1   7   2      311.34      334.50     27.45 o 
 -21   1   3      763.60      805.49     73.83 o 
 -19   1   3     2112.42     2040.10    137.12 o 
 -17   1   3     1624.34     1631.43     74.77 o 
 -15   1   3     2477.04     2291.62    101.27 o 
 -13   1   3     2297.83     2199.66     99.90 o 
 -11   1   3     5898.16     5949.40    307.54 o 
  -9   1   3     6443.96     6582.40    226.64 o 
  -7   1   3     2338.05     2306.82     77.71 o 
  -5   1   3     4448.11     4623.48    169.78 o 
  -3   1   3     7981.50     8577.14    281.85 o 
  -1   1   3     3327.85     3433.89     97.28 o 
   1   1   3    12839.32    13848.03    478.26 o 
   3   1   3     4794.64     4799.51    110.36 o 
   5   1   3     1662.98     1565.75     45.22 o 
   7   1   3     2925.00     2896.41     84.37 o 
   9   1   3     2910.97     2787.88     87.28 o 
  11   1   3     1247.75     1138.68     42.60 o 
  13   1   3     1259.44     1189.95     46.08 o 
  15   1   3     1423.61     1457.90     53.48 o 
  17   1   3      839.82      789.19     48.67 o 
  19   1   3      252.31      263.51     29.80 o 
 -22   2   3     1544.06     1531.05    113.25 o 
 -20   2   3     1491.66     1488.30    114.91 o 
 -18   2   3     1538.02     1503.85     92.71 o 
 -16   2   3     2906.64     2846.71    184.30 o 
 -14   2   3     3408.73     3370.34    153.97 o 
 -12   2   3     7208.77     7506.05    252.27 o 
 -10   2   3     2559.61     2550.70     89.04 o 
  -8   2   3     4054.94     4184.50    151.16 o 
  -6   2   3     7861.81     8295.69    281.58 o 
  -4   2   3     3345.48     3383.57    113.26 o 
  -2   2   3     9003.03    10025.76    279.48 o 
   0   2   3     7835.41     8611.23    258.66 o 
   2   2   3     2778.02     2817.64     87.16 o 
   4   2   3     4498.91     4437.48    151.33 o 
   6   2   3     3751.88     3747.92    118.91 o 
   8   2   3     1523.49     1494.26     55.05 o 
  10   2   3     3593.20     3531.35    120.89 o 
  12   2   3     1460.48     1372.46     50.04 o 
  14   2   3     1087.37     1097.99     43.43 o 
  16   2   3      572.11      585.23     30.54 o 
  18   2   3      707.29      758.76     44.72 o 
  20   2   3      354.52      334.34     33.55 o 
 -23   3   3      100.61      116.58     43.86 o 
 -21   3   3      133.85      127.68     41.63 o 
 -19   3   3      408.89      396.92     48.30 o 
 -17   3   3      908.04      924.83     61.06 o 
 -15   3   3      276.88      290.43     43.58 o 
 -13   3   3       88.44       97.77     20.54 o 
 -11   3   3     1055.72     1098.31     43.13 o 
  -9   3   3      231.59      257.75     17.36 o 
  -7   3   3     1870.54     2010.08     72.35 o 
  -5   3   3      641.76      699.07     29.76 o 
  -3   3   3       54.75       77.85     11.11 o 
  -1   3   3     1125.93     1209.12     39.51 o 
   1   3   3      517.88      511.76     18.83 o 
   3   3   3       84.21       90.75     15.50 o 
   5   3   3     1510.18     1518.90     66.64 o 
   7   3   3      188.02      194.72     14.35 o 
   9   3   3      454.30      462.10     23.58 o 
  11   3   3       68.50       74.22     14.53 o 
  13   3   3       70.39       55.78     15.53 o 
  15   3   3      342.11      336.24     23.26 o 
  17   3   3       92.78       92.73     24.33 o 
 -22   4   3      190.27      173.76     47.74 o 
 -20   4   3      398.01      360.28     53.29 o 
 -18   4   3      193.70      146.00     41.63 o 
 -16   4   3      135.92      130.97     24.14 o 
 -14   4   3      326.35      289.01     31.36 o 
 -12   4   3     1730.33     1743.46    196.24 o 
 -10   4   3      109.20      105.71     22.48 o 
  -8   4   3      355.63      310.36     29.42 o 
  -6   4   3     1404.76     1486.45     66.14 o 
  -4   4   3      497.65      533.15     21.57 o 
  -2   4   3      256.39      284.73     16.15 o 
   0   4   3      327.22      337.83     19.28 o 
   2   4   3     1459.52     1571.29     72.33 o 
   4   4   3     1590.68     1608.68     74.32 o 
   6   4   3      138.60      138.30     17.87 o 
   8   4   3       75.34       80.51     18.32 o 
  10   4   3      466.79      441.60     31.98 o 
  12   4   3      528.20      525.83     35.09 o 
  14   4   3      125.34      116.37     24.33 o 
  16   4   3       67.16      102.32     25.51 o 
 -19   5   3      435.74      383.60     54.96 o 
 -17   5   3      311.37      269.79     47.19 o 
 -15   5   3     1016.67      893.20     77.72 o 
 -13   5   3      539.73      482.41     54.96 o 
 -11   5   3     1157.97     1172.28     49.50 o 
  -9   5   3      641.75      616.19     29.89 o 
  -7   5   3     1220.52     1223.66     48.06 o 
  -5   5   3      978.68      976.66     67.45 o 
  -3   5   3     1073.50     1154.40     56.72 o 
  -1   5   3     1051.54     1112.78     53.37 o 
   1   5   3      991.95     1079.44     42.44 o 
   3   5   3      416.01      436.18     32.16 o 
   5   5   3     1198.93     1220.12     61.57 o 
   7   5   3      406.22      479.08     49.41 o 
   9   5   3      634.85      635.02     38.18 o 
  11   5   3      530.59      564.70     36.75 o 
  13   5   3      248.63      244.39     28.80 o 
 -14   6   3      131.27      114.28     19.17 o 
 -12   6   3      118.59       87.16     36.08 o 
 -10   6   3      255.82      192.08     38.86 o 
  -8   6   3      104.73      120.68     23.95 o 
  -6   6   3      433.36      435.63     33.56 o 
  -4   6   3      879.77      888.47     53.29 o 
  -2   6   3       68.18       81.57     20.23 o 
   0   6   3       72.68       95.28     18.40 o 
   2   6   3      350.48      385.82     44.41 o 
   4   6   3       91.18       75.50     31.64 o 
   6   6   3      161.60      177.64     38.30 o 
   8   6   3      160.66      151.55     37.75 o 
 -20   0   4      952.46     1010.89     70.50 o 
 -18   0   4     2643.24     2745.12    177.09 o 
 -16   0   4     6060.33     5930.46    369.16 o 
 -14   0   4     2981.25     2842.27    169.87 o 
 -12   0   4     1600.55     1635.41     98.81 o 
 -10   0   4    13447.30    14463.37    874.89 o 
  -8   0   4     5172.00     5199.91    321.98 o 
  -6   0   4     4805.57     5016.71    305.32 o 
  -4   0   4     5009.36     5264.81    207.37 o 
  -2   0   4     5192.42     5484.13    228.13 o 
   0   0   4     5603.41     5803.71    238.71 o 
   2   0   4     4577.56     4873.48    205.76 o 
   4   0   4     6657.89     6968.46    228.87 o 
   6   0   4     2773.95     2686.09     97.30 o 
   8   0   4     1192.36     1142.83     44.89 o 
  10   0   4     2323.74     2302.37    126.86 o 
  12   0   4     1101.99     1160.78     72.72 o 
  14   0   4     1313.34     1438.34     94.37 o 
  16   0   4     1625.67     1730.90    113.80 o 
  18   0   4      192.06      175.98     39.97 o 
 -23   1   4      550.53      550.13     62.73 o 
 -21   1   4      600.57      616.19     63.28 o 
 -19   1   4      606.81      569.01     58.84 o 
 -17   1   4     1358.53     1363.65     71.06 o 
 -15   1   4      752.30      707.01     41.59 o 
 -13   1   4     1838.23     1825.11     81.86 o 
 -11   1   4     2619.07     2669.57     98.28 o 
  -9   1   4     1702.88     1768.34     63.76 o 
  -7   1   4     1645.82     1676.62     60.93 o 
  -5   1   4      901.57      909.67     36.69 o 
  -3   1   4     1512.42     1590.96     53.29 o 
  -1   1   4     7737.64     8396.26    286.66 o 
   1   1   4     1172.26     1233.62     49.42 o 
   3   1   4      463.48      429.64     20.99 o 
   5   1   4     1471.12     1469.05     41.07 o 
   7   1   4     1614.26     1593.49     44.64 o 
   9   1   4      300.87      319.83     16.67 o 
  11   1   4      560.96      560.93     23.40 o 
  13   1   4      648.74      651.99     26.20 o 
  15   1   4      394.00      395.37     33.17 o 
  17   1   4       30.79       43.81     24.14 o 
 -24   2   4       77.32       72.17     41.63 o 
 -22   2   4      236.14      219.28     44.97 o 
 -20   2   4      130.91      119.35     38.86 o 
 -18   2   4      458.25      421.90     52.74 o 
 -16   2   4      293.81      322.53     27.08 o 
 -14   2   4     1047.28     1041.93     42.78 o 
 -12   2   4      586.45      628.84     34.31 o 
 -10   2   4      664.14      663.49     29.12 o 
  -8   2   4      269.43      273.80     17.34 o 
  -6   2   4       54.30       45.19     11.18 o 
  -4   2   4      183.00      217.03     18.44 o 
  -2   2   4      102.92      120.71     10.55 o 
   0   2   4     1328.81     1378.12     50.54 o 
   2   2   4      672.37      704.76     30.48 o 
   4   2   4      158.42      171.61     12.23 o 
   6   2   4       88.70      107.86     10.82 o 
   8   2   4       30.24       24.52      9.61 o 
  10   2   4      374.76      377.28     17.98 o 
  12   2   4      108.00      106.24     14.40 o 
  14   2   4       94.81      100.05     13.87 o 
  16   2   4       71.23       74.88     14.86 o 
 -23   3   4      759.25      725.00     74.94 o 
 -21   3   4      733.15      657.83     71.06 o 
 -19   3   4      902.10      827.70     74.94 o 
 -17   3   4     1833.95     1819.83    123.52 o 
 -15   3   4      634.63      670.99     57.73 o 
 -13   3   4     2399.24     2367.34    164.32 o 
 -11   3   4     3261.69     3261.49    147.05 o 
  -9   3   4     1839.80     1904.56     97.63 o 
  -7   3   4     1861.35     1873.81    104.09 o 
  -5   3   4     2308.32     2382.16     86.29 o 
  -3   3   4     1783.59     1849.52     70.70 o 
  -1   3   4     3764.88     4128.96    173.85 o 
   1   3   4     1317.57     1340.68     57.43 o 
   3   3   4     2202.54     2367.61    104.49 o 
   5   3   4     1682.51     1770.79     80.97 o 
   7   3   4     1312.78     1369.12     51.04 o 
   9   3   4      754.34      812.80     41.50 o 
  11   3   4      900.54      925.78     39.57 o 
  13   3   4      761.20      774.70     35.46 o 
  15   3   4      409.53      456.69     36.27 o 
 -20   4   4      339.41      251.47     49.41 o 
 -18   4   4      966.93     1053.00    135.45 o 
 -16   4   4      567.35      597.33     41.52 o 
 -14   4   4     1049.26     1089.19    138.78 o 
 -12   4   4      801.45      781.63    114.63 o 
 -10   4   4      628.41      600.27     58.29 o 
  -8   4   4     1544.41     1534.15    108.25 o 
  -6   4   4     1994.95     2016.28    123.11 o 
  -4   4   4      833.27      900.37     39.03 o 
  -2   4   4      976.29     1037.36     43.74 o 
   0   4   4      895.57      937.24     39.05 o 
   2   4   4      788.58      854.34     46.11 o 
   4   4   4     1034.85     1113.12     57.09 o 
   6   4   4      849.45      881.12     49.06 o 
   8   4   4      638.38      660.44     32.74 o 
  10   4   4      306.68      323.80     29.59 o 
  12   4   4      348.46      343.37     31.68 o 
  14   4   4      135.84      128.79     26.61 o 
 -17   5   4        6.15       30.53     39.97 o 
 -15   5   4       28.66       13.39     23.95 o 
 -13   5   4       37.55       34.85     23.46 o 
 -11   5   4        6.70       -8.53     21.26 o 
  -9   5   4        9.45       -4.54     20.31 o 
  -7   5   4       24.03       19.48     20.19 o 
  -5   5   4      171.74      192.67     29.70 o 
  -3   5   4        9.54      -10.33     18.04 o 
  -1   5   4        1.82       -5.74     17.34 o 
   1   5   4      171.32      180.48     17.57 o 
   3   5   4       14.61       33.78     21.78 o 
   5   5   4      100.14      115.33     24.92 o 
   7   5   4       60.73       41.92     23.94 o 
   9   5   4       83.34       80.07     26.68 o 
 -12   6   4       51.44       70.50     38.86 o 
 -10   6   4      204.01      197.69     28.59 o 
  -8   6   4      259.93      280.31     45.80 o 
  -6   6   4       78.77       65.61     26.09 o 
  -4   6   4      277.87      298.74     49.41 o 
  -2   6   4      166.94      206.18     24.54 o 
   0   6   4      120.63      131.98     30.25 o 
   2   6   4      367.93      460.76     52.18 o 
   4   6   4       32.41       40.52     35.53 o 
 -23   1   5      809.16      833.81     79.94 o 
 -21   1   5     1061.09     1053.64     88.82 o 
 -19   1   5     1469.85     1390.87     67.32 o 
 -17   1   5      495.21      485.74     36.51 o 
 -15   1   5     1899.55     1816.30    129.07 o 
 -13   1   5     2977.94     2924.19    127.21 o 
 -11   1   5     1415.20     1380.54     50.51 o 
  -9   1   5     3467.76     3508.61    125.74 o 
  -7   1   5     1872.26     1856.57     82.12 o 
  -5   1   5     1371.55     1382.00     54.43 o 
  -3   1   5     3991.41     4161.36    143.87 o 
  -1   1   5      808.68      791.32     30.81 o 
   1   1   5     2354.03     2472.94     91.37 o 
   3   1   5     2024.87     2024.49     72.90 o 
   5   1   5     1388.65     1405.19     51.75 o 
   7   1   5      635.03      656.68     26.35 o 
   9   1   5      651.09      637.09     23.03 o 
  11   1   5      548.43      562.44     22.12 o 
  13   1   5      395.41      436.97     23.13 o 
  15   1   5      345.21      373.42     22.98 o 
 -24   2   5      819.26      847.13     81.60 o 
 -22   2   5      972.54     1013.11     85.49 o 
 -20   2   5     1087.21     1052.53     89.93 o 
 -18   2   5     1132.58      974.25     82.16 o 
 -16   2   5     2048.45     2047.56    242.31 o 
 -14   2   5      853.66      831.97     35.92 o 
 -12   2   5     4498.21     4669.84    223.60 o 
 -10   2   5     2232.26     2201.71     94.06 o 
  -8   2   5     2420.77     2440.47    119.57 o 
  -6   2   5     2925.50     3070.00    112.89 o 
  -4   2   5      970.91      987.94     38.43 o 
  -2   2   5     2389.57     2391.66     82.45 o 
   0   2   5     5401.64     5753.16    247.93 o 
   2   2   5     1285.91     1330.82     48.97 o 
   4   2   5     1187.12     1268.23     49.68 o 
   6   2   5      879.64      942.91     39.20 o 
   8   2   5     1028.97     1075.29     37.60 o 
  10   2   5      885.04      900.75     29.66 o 
  12   2   5      398.08      407.74     19.76 o 
  14   2   5      635.54      681.02     35.26 o 
 -21   3   5       50.78       49.41     41.63 o 
 -19   3   5      197.55      163.76     42.75 o 
 -17   3   5     1069.60     1096.21    126.57 o 
 -15   3   5      207.03      225.40     34.14 o 
 -13   3   5       26.24       30.91     16.20 o 
 -11   3   5      673.33      692.61     37.60 o 
  -9   3   5       83.54       79.90     16.33 o 
  -7   3   5      476.50      492.51     26.40 o 
  -5   3   5      477.61      485.80     25.94 o 
  -3   3   5      182.93      217.92     17.45 o 
  -1   3   5      802.57      806.05     35.06 o 
   1   3   5       19.64       11.19     13.30 o 
   3   3   5      142.23      169.67     16.62 o 
   5   3   5      781.83      783.12     34.90 o 
   7   3   5       62.08       62.94     21.37 o 
   9   3   5      177.52      165.01     20.59 o 
  11   3   5       35.07       23.79     18.35 o 
  13   3   5       25.13       23.99     19.75 o 
 -20   4   5      147.59      135.45     29.01 o 
 -18   4   5       71.12       69.28     26.22 o 
 -16   4   5      370.02      346.49     45.24 o 
 -14   4   5      128.70      107.36     25.48 o 
 -12   4   5      504.53      452.29     35.33 o 
 -10   4   5      189.85      177.05     24.42 o 
  -8   4   5      156.02      145.60     19.62 o 
  -6   4   5      656.35      640.50     31.98 o 
  -4   4   5      231.40      228.63     23.05 o 
  -2   4   5      121.42      134.30     18.10 o 
   0   4   5      321.18      334.15     32.33 o 
   2   4   5      762.15      740.00     40.30 o 
   4   4   5      299.60      325.93     30.80 o 
   6   4   5       48.25       64.11     23.75 o 
   8   4   5      161.02      160.26     27.87 o 
  10   4   5      137.98      105.25     27.28 o 
 -15   5   5      455.04      422.88     81.60 o 
 -13   5   5      767.53      775.25    129.35 o 
 -11   5   5      560.60      526.10    134.06 o 
  -9   5   5      120.94       92.25     24.91 o 
  -7   5   5      798.84      727.54     78.83 o 
  -5   5   5      849.57      800.55     62.17 o 
  -3   5   5      327.35      356.83     51.63 o 
  -1   5   5      326.21      350.87     24.48 o 
   1   5   5      645.47      665.11     32.77 o 
   3   5   5      290.96      329.34     32.95 o 
   5   5   5      351.34      388.98     36.06 o 
 -22   0   6     1035.92     1068.07     92.15 o 
 -20   0   6      663.56      699.46     67.17 o 
 -18   0   6     2117.57     2098.39    137.12 o 
 -16   0   6     1751.49     1691.48    117.13 o 
 -14   0   6     1582.91     1538.82    106.59 o 
 -12   0   6     1660.71     1714.24    115.47 o 
 -10   0   6     3902.66     3902.01    242.04 o 
  -8   0   6     2243.55     2191.65    144.33 o 
  -6   0   6     1326.35     1305.11     89.38 o 
  -4   0   6     1231.99     1182.98     80.49 o 
  -2   0   6     5122.00     5376.99    337.52 o 
   0   0   6     1264.84     1279.41     57.21 o 
   2   0   6      476.53      491.92     31.55 o 
   4   0   6     2134.44     2090.48     93.62 o 
   6   0   6     1703.28     1659.28    112.69 o 
   8   0   6      148.54      166.54     33.86 o 
  10   0   6      602.27      675.04     59.40 o 
  12   0   6      380.36      392.56     33.56 o 
 -23   1   6      407.21      410.80     54.96 o 
 -21   1   6      289.86      283.12     48.30 o 
 -19   1   6      519.39      505.69     40.61 o 
 -17   1   6      688.44      709.13     45.68 o 
 -15   1   6      244.88      237.60     27.90 o 
 -13   1   6      870.54      870.41     45.14 o 
 -11   1   6     1794.75     1899.92     88.44 o 
  -9   1   6      563.25      552.24     28.65 o 
  -7   1   6      761.12      762.48     34.67 o 
  -5   1   6      698.62      726.73     33.33 o 
  -3   1   6      375.53      385.49     27.14 o 
  -1   1   6     1014.29     1012.70     40.89 o 
   1   1   6      667.73      671.71     32.13 o 
   3   1   6      598.15      616.04     28.92 o 
   5   1   6      296.47      294.97     23.24 o 
   7   1   6      229.57      239.76     19.77 o 
   9   1   6      143.85      130.69     23.00 o 
  11   1   6      156.08      144.35     20.45 o 
 -22   2   6       80.79       59.40     42.75 o 
 -20   2   6      138.20      121.02     39.97 o 
 -18   2   6      188.61      160.99     41.08 o 
 -16   2   6       27.50       31.12     23.35 o 
 -14   2   6      256.77      222.73     21.07 o 
 -12   2   6      324.44      319.11     23.17 o 
 -10   2   6      217.29      223.19     28.13 o 
  -8   2   6      158.28      172.89     18.43 o 
  -6   2   6       64.21       57.91     15.66 o 
  -4   2   6       70.11       62.06     15.36 o 
  -2   2   6       67.70       68.86     15.10 o 
   0   2   6      935.29      933.85     38.14 o 
   2   2   6      312.95      326.72     22.15 o 
   4   2   6      227.87      209.14     19.11 o 
   6   2   6      116.74      108.33     17.15 o 
   8   2   6        2.21        0.68     16.25 o 
  10   2   6       51.11       53.75     18.10 o 
 -21   3   6      499.11      381.93     58.29 o 
 -19   3   6      360.00      338.07     54.40 o 
 -17   3   6      789.85      709.89     46.32 o 
 -15   3   6      893.60      842.52    141.84 o 
 -13   3   6      687.20      670.10     53.50 o 
 -11   3   6     1445.85     1389.04     63.70 o 
  -9   3   6      874.29      878.80     67.25 o 
  -7   3   6      929.47      920.62     82.12 o 
  -5   3   6     1039.27     1038.18     49.83 o 
  -3   3   6      583.11      551.56     29.03 o 
  -1   3   6      970.55      962.06     67.91 o 
   1   3   6      634.59      641.14     32.35 o 
   3   3   6     1112.06     1203.58     61.96 o 
   5   3   6      444.47      470.80     28.32 o 
   7   3   6      203.42      236.35     29.83 o 
   9   3   6      235.22      264.21     43.58 o 
 -18   4   6      682.97      689.85     72.17 o 
 -16   4   6      262.43      211.52     38.58 o 
 -14   4   6      548.90      516.86     40.02 o 
 -12   4   6      407.44      368.53     48.85 o 
 -10   4   6      416.91      414.98     64.95 o 
  -8   4   6      430.36      452.14     50.31 o 
  -6   4   6      862.94      849.67     65.08 o 
  -4   4   6      464.28      473.55     29.64 o 
  -2   4   6      555.69      588.53     46.30 o 
   0   4   6      230.09      211.74     30.69 o 
   2   4   6      290.25      309.98     33.18 o 
   4   4   6      183.76      237.33     31.00 o 
   6   4   6      310.43      377.98     36.50 o 
 -11   5   6        6.65       10.45     25.87 o 
  -9   5   6       11.61      -10.42     24.42 o 
  -7   5   6       23.25       32.85     24.69 o 
  -5   5   6       27.16       23.01     24.33 o 
  -3   5   6       17.93       16.79     23.51 o 
  -1   5   6       33.54       23.01     19.18 o 
 -21   1   7      368.27      311.43     53.29 o 
 -19   1   7      514.84      511.12     41.38 o 
 -17   1   7      386.41      395.34     36.63 o 
 -15   1   7      549.87      517.18     39.41 o 
 -13   1   7     1609.18     1570.41    132.12 o 
 -11   1   7      245.64      224.32     27.09 o 
  -9   1   7     1426.94     1347.85     71.33 o 
  -7   1   7     1014.65     1027.08     46.43 o 
  -5   1   7      222.70      222.89     20.57 o 
  -3   1   7      649.00      635.20     31.74 o 
  -1   1   7      690.52      658.29     34.05 o 
   1   1   7      758.14      733.97     34.37 o 
   3   1   7      285.69      306.85     22.68 o 
   5   1   7      287.57      278.56     22.40 o 
   7   1   7      285.86      302.70     30.77 o 
 -20   2   7      706.08      645.06     68.28 o 
 -18   2   7      588.12      458.54     58.84 o 
 -16   2   7      823.79      733.78     76.89 o 
 -14   2   7      216.79      203.76     30.23 o 
 -12   2   7     1810.86     1758.71    118.79 o 
 -10   2   7     1134.03     1106.27     86.12 o 
  -8   2   7      723.06      690.71     48.51 o 
  -6   2   7      889.48      924.58     42.54 o 
  -4   2   7      679.01      700.32     47.03 o 
  -2   2   7      531.39      516.82     28.10 o 
   0   2   7      922.20      890.99     42.66 o 
   2   2   7      407.07      429.73     27.02 o 
   4   2   7      830.01      858.70     40.34 o 
   6   2   7      153.95      168.17     21.45 o 
 -17   3   7      374.20      321.23     33.65 o 
 -15   3   7       95.86       78.00     26.69 o 
 -13   3   7       35.91       21.26     20.48 o 
 -11   3   7      194.15      198.15     23.20 o 
  -9   3   7       21.96       -0.87     18.12 o 
  -7   3   7       80.81       98.44     19.79 o 
  -5   3   7      128.89      122.13     20.30 o 
  -3   3   7      206.21      211.14     24.51 o 
  -1   3   7      424.42      409.97     36.05 o 
   1   3   7       71.07       45.32     19.22 o 
   3   3   7       51.64       49.21     19.51 o 
   5   3   7      204.02      258.14     45.52 o 
 -12   4   7      132.19      108.46     45.52 o 
 -10   4   7       97.75       66.52     26.05 o 
  -8   4   7       47.89       48.19     21.38 o 
  -6   4   7      190.66      189.88     24.25 o 
  -4   4   7       74.69       71.57     21.12 o 
  -2   4   7       66.79       71.98     21.38 o 
   0   4   7      156.89      131.01     22.52 o 
 -18   0   8      668.19      626.74     68.84 o 
 -16   0   8      246.06      246.48     48.85 o 
 -14   0   8      726.90      734.44     66.62 o 
 -12   0   8     1527.55     1542.15    109.36 o 
 -10   0   8      593.10      573.45     57.18 o 
  -8   0   8      630.58      622.86     61.62 o 
  -6   0   8      724.52      717.78     66.06 o 
  -4   0   8      317.90      294.77     41.63 o 
  -2   0   8     1041.98      983.69     75.50 o 
   0   0   8      339.78      319.76     45.52 o 
   2   0   8      253.74      279.79     44.41 o 
 -17   1   8      373.10      384.50     38.48 o 
 -15   1   8       97.91       78.75     28.19 o 
 -13   1   8      137.90      139.95     28.05 o 
 -11   1   8      660.85      629.04     44.34 o 
  -9   1   8      250.10      210.90     29.04 o 
  -7   1   8      170.21      152.72     26.22 o 
  -5   1   8      161.15      156.88     21.00 o 
  -3   1   8      237.97      259.34     32.86 o 
  -1   1   8      110.95       96.80     20.28 o 
   1   1   8       60.87       51.85     19.52 o 
 -14   2   8        9.39       -5.48     26.16 o 
 -12   2   8      126.43       83.98     23.33 o 
 -10   2   8       93.66       78.73     20.98 o 
  -8   2   8      105.30       94.59     21.99 o 
  -6   2   8       73.07       80.25     20.79 o 
  -4   2   8        7.92        3.51     19.57 o 
  -2   2   8       18.30        0.18     19.05 o 
   0   2   8      154.77      129.34     21.82 o 
  -9   3   8      365.75      367.09     39.42 o 
  -7   3   8      304.90      283.57     42.42 o 
  -5   3   8      235.55      254.17     26.33 o 
                                                 
